# Supplementary material for: Hordeum vulgare differentiates its response to beneficial bacteria
Source: BMC Plant Biol. 2023 Oct 4;23:460. doi: 10.1186/s12870-023-04484-5 (PMC10548682; doi:10.1186/s12870-023-04484-5)
Supplement: Supplementary file 2 — Additional file 2: Supplementary Data Set S1. List of gene IDs and converted IDs [file 12870_2023_4484_MOESM2_ESM.xlsx]

## Sheet: Original data
Barley gene	baseMean	log2FoldChange	padj	Sample	Transcript ID	bp	Protein	Translation ID	Biotype	UniProt
HORVU.MOREX.r3.1HG0070000	128.064	0.929953	0.045059	EM24_vs_MG24	HORVU.MOREX.r3.1HG0070000.1	381	126aa	HORVU.MOREX.r3.1HG0070000.1	Protein coding	A0A287G2N5
HORVU.MOREX.r3.1HG0082120	725.198	10.74	1.33764e-05	EM24_vs_MG24	HORVU.MOREX.r3.1HG0082120.1	1370	347aa	HORVU.MOREX.r3.1HG0082120.1	Protein coding	F2DL88
HORVU.MOREX.r3.2HG0107680	345.041	10.274	2.86141e-07	EM24_vs_MG24	HORVU.MOREX.r3.2HG0107680.2	1339	270aa	HORVU.MOREX.r3.2HG0107680.2	Protein coding	M0YT37
HORVU.MOREX.r3.2HG0140720	138.838	2.05183	0.00167876	EM24_vs_MG24	HORVU.MOREX.r3.2HG0140720.1	1764	508aa	HORVU.MOREX.r3.2HG0140720.1.CDS1	Protein coding	F2DPY4
HORVU.MOREX.r3.2HG0159010	197.503	3.59887	0.032374	EM24_vs_MG24	HORVU.MOREX.r3.2HG0159010.1	1304	302aa	HORVU.MOREX.r3.2HG0159010.1.CDS1	Protein coding	F2DDE6
HORVU.MOREX.r3.2HG0204990	237.368	15.3575	8.27082e-07	EM24_vs_MG24	HORVU.MOREX.r3.2HG0204990.1	762	253aa	HORVU.MOREX.r3.2HG0204990.1	Protein coding	A0A287JHW4
HORVU.MOREX.r3.3HG0234510	7.37858	-20.3305	0.000492452	EM24_vs_MG24	HORVU.MOREX.r3.3HG0234510.1	1629	542aa	HORVU.MOREX.r3.3HG0234510.1	Protein coding	NA
HORVU.MOREX.r3.3HG0299050	481.592	4.7762	0.00236132	EM24_vs_MG24	HORVU.MOREX.r3.3HG0299050.1	1781	550aa	HORVU.MOREX.r3.3HG0299050.1	Protein coding	M0YP27
HORVU.MOREX.r3.3HG0299050	481.592	4.7762	0.00236132	EM24_vs_MG24	HORVU.MOREX.r3.3HG0299050.2	2165	445aa	HORVU.MOREX.r3.3HG0299050.2	Protein coding	F2E1B2 J7QKE2 J7QZY9 J7QZZ3
HORVU.MOREX.r3.3HG0299080	2347.54	4.18013	0.00236132	EM24_vs_MG24	HORVU.MOREX.r3.3HG0299080.1	1875	551aa	HORVU.MOREX.r3.3HG0299080.1	Protein coding	F2E7M0
HORVU.MOREX.r3.3HG0299080	2347.54	4.18013	0.00236132	EM24_vs_MG24	HORVU.MOREX.r3.3HG0299080.2	1988	465aa	HORVU.MOREX.r3.3HG0299080.2	Protein coding	J7RDB4 M0X464
HORVU.MOREX.r3.3HG0321600	955.884	22.2512	2.43692e-06	EM24_vs_MG24	HORVU.MOREX.r3.3HG0321600.1	3142	227aa	HORVU.MOREX.r3.3HG0321600.1	Protein coding	A0A287MMC6
HORVU.MOREX.r3.3HG0321630	4030.83	18.4038	3.52487e-09	EM24_vs_MG24	HORVU.MOREX.r3.3HG0321630.1	1282	246aa	HORVU.MOREX.r3.3HG0321630.1	Protein coding	M0VQ62 Q0KKX2
HORVU.MOREX.r3.3HG0328220	20.7216	-3.75695	0.032374	EM24_vs_MG24	HORVU.MOREX.r3.3HG0328220.1	270	89aa	HORVU.MOREX.r3.3HG0328220.1.CDS1	Protein coding	M0WXU1
HORVU.MOREX.r3.4HG0340550	3560.62	2.32665	0.045059	EM24_vs_MG24	HORVU.MOREX.r3.4HG0340550.1	1189	240aa	HORVU.MOREX.r3.4HG0340550.1.CDS1	Protein coding	F2DHN4
HORVU.MOREX.r3.4HG0351130	30.0517	-2.16573	0.0495716	EM24_vs_MG24	HORVU.MOREX.r3.4HG0351130.1	1412	241aa	HORVU.MOREX.r3.4HG0351130.1.CDS1	Protein coding	F2EF18
HORVU.MOREX.r3.4HG0355210	77.0992	-0.922668	0.045059	EM24_vs_MG24	HORVU.MOREX.r3.4HG0355210.1	1704	567aa	HORVU.MOREX.r3.4HG0355210.1	Protein coding	NA
HORVU.MOREX.r3.5HG0471800	40.3134	-2.33333	0.045059	EM24_vs_MG24	HORVU.MOREX.r3.5HG0471800.1	1065	354aa	HORVU.MOREX.r3.5HG0471800.1.CDS1	Protein coding	NA
HORVU.MOREX.r3.5HG0517770	5.52055	3.34296	0.0365514	EM24_vs_MG24	HORVU.MOREX.r3.5HG0517770.1	387	128aa	HORVU.MOREX.r3.5HG0517770.1	Protein coding	A0A287SK33
HORVU.MOREX.r3.7HG0694820	262.379	0.793698	0.0155914	EM24_vs_MG24	HORVU.MOREX.r3.7HG0694820.1	1360	322aa	HORVU.MOREX.r3.7HG0694820.1	Protein coding	F2DZK9
HORVU.MOREX.r3.7HG0727690	11.643	-4.73972	0.0314482	EM24_vs_MG24	HORVU.MOREX.r3.7HG0727690.1	471	156aa	HORVU.MOREX.r3.7HG0727690.1	Protein coding	NA
HORVU.MOREX.r3.1HG0000380	41.5647	18.8293	0.00067055	AN24_vs_MG24	HORVU.MOREX.r3.1HG0000380.1	1351	282aa	HORVU.MOREX.r3.1HG0000380.1	Protein coding	A0A287EEP4
HORVU.MOREX.r3.1HG0000390	69.5239	21.4405	0.00015229	AN24_vs_MG24	HORVU.MOREX.r3.1HG0000390.1	918	208aa	HORVU.MOREX.r3.1HG0000390.1	Protein coding	F2CQF7
HORVU.MOREX.r3.1HG0000460	44.8694	19.0977	0.00013143	AN24_vs_MG24	HORVU.MOREX.r3.1HG0000460.1	1113	282aa	HORVU.MOREX.r3.1HG0000460.1	Protein coding	NA
HORVU.MOREX.r3.2HG0107680	345.041	6.51108	0.00162025	AN24_vs_MG24	HORVU.MOREX.r3.2HG0107680.2	1339	270aa	HORVU.MOREX.r3.2HG0107680.2	Protein coding	M0YT37
HORVU.MOREX.r3.2HG0108090	309.415	6.21349	0.0292957	AN24_vs_MG24	HORVU.MOREX.r3.2HG0108090.1	1103	304aa	HORVU.MOREX.r3.2HG0108090.1	Protein coding	-
HORVU.MOREX.r3.2HG0108090	309.415	6.21349	0.0292957	AN24_vs_MG24	HORVU.MOREX.r3.2HG0108090.2	1086	304aa	HORVU.MOREX.r3.2HG0108090.2	Protein coding	A0A287H538 Q40007
HORVU.MOREX.r3.2HG0165060	28.1754	-4.38013	0.00401786	AN24_vs_MG24	HORVU.MOREX.r3.2HG0165060.1	1207	317aa	HORVU.MOREX.r3.2HG0165060.1	Protein coding	NA
HORVU.MOREX.r3.3HG0226110	246.863	4.67882	0.00343895	AN24_vs_MG24	HORVU.MOREX.r3.3HG0226110.1	456	151aa	HORVU.MOREX.r3.3HG0226110.1.CDS1	Protein coding	NA
HORVU.MOREX.r3.3HG0226120	49.7582	3.34057	0.00843934	AN24_vs_MG24	HORVU.MOREX.r3.3HG0226120.1	739	151aa	HORVU.MOREX.r3.3HG0226120.1.CDS1	Protein coding	NA
HORVU.MOREX.r3.3HG0226130	153.161	3.28705	0.00660432	AN24_vs_MG24	HORVU.MOREX.r3.3HG0226130.1	748	150aa	HORVU.MOREX.r3.3HG0226130.1.CDS1	Protein coding	NA
HORVU.MOREX.r3.3HG0234510	7.37858	-3.99107	0.0360064	AN24_vs_MG24	HORVU.MOREX.r3.3HG0234510.1	1629	542aa	HORVU.MOREX.r3.3HG0234510.1	Protein coding	NA
HORVU.MOREX.r3.3HG0237700	1367.28	2.44727	0.00967806	AN24_vs_MG24	HORVU.MOREX.r3.3HG0237700.1	480	159aa	HORVU.MOREX.r3.3HG0237700.1.CDS1	Protein coding	NA
HORVU.MOREX.r3.3HG0296450	970.747	-2.66441	0.0181272	AN24_vs_MG24	HORVU.MOREX.r3.3HG0296450.1	1593	385aa	HORVU.MOREX.r3.3HG0296450.1	Protein coding	M0XMC9
HORVU.MOREX.r3.3HG0301110	1897.82	-1.1635	0.0286964	AN24_vs_MG24	HORVU.MOREX.r3.3HG0301110.1	1836	467aa	HORVU.MOREX.r3.3HG0301110.1.CDS1	Protein coding	A0A287M160 Q9FUH4
HORVU.MOREX.r3.3HG0302810	1242.17	1.88431	0.0292957	AN24_vs_MG24	HORVU.MOREX.r3.3HG0302810.1	1959	652aa	HORVU.MOREX.r3.3HG0302810.1	Protein coding	NA
HORVU.MOREX.r3.3HG0309280	8.08233	31.6034	0.000189873	AN24_vs_MG24	HORVU.MOREX.r3.3HG0309280.1	809	103aa	HORVU.MOREX.r3.3HG0309280.1.CDS1	Protein coding	M0Z2Z6
HORVU.MOREX.r3.3HG0321630	4030.83	2.94468	0.0286964	AN24_vs_MG24	HORVU.MOREX.r3.3HG0321630.1	1282	246aa	HORVU.MOREX.r3.3HG0321630.1	Protein coding	M0VQ62 Q0KKX2
HORVU.MOREX.r3.4HG0341090	712.112	2.03537	0.00114376	AN24_vs_MG24	HORVU.MOREX.r3.4HG0341090.1	1005	334aa	HORVU.MOREX.r3.4HG0341090.1	Protein coding	M0XSN3
HORVU.MOREX.r3.4HG0344210	68.2497	1.92676	0.0292957	AN24_vs_MG24	HORVU.MOREX.r3.4HG0344210.1	1001	259aa	HORVU.MOREX.r3.4HG0344210.1.CDS1	Protein coding	NA
HORVU.MOREX.r3.4HG0353950	112.345	1.36789	0.0033268	AN24_vs_MG24	HORVU.MOREX.r3.4HG0353950.1	736	135aa	HORVU.MOREX.r3.4HG0353950.1.CDS1	Protein coding	F2DUZ2
HORVU.MOREX.r3.4HG0384590	806.229	1.3197	0.0214128	AN24_vs_MG24	HORVU.MOREX.r3.4HG0384590.1	1731	576aa	HORVU.MOREX.r3.4HG0384590.1	Protein coding	M0WWL1
HORVU.MOREX.r3.4HG0387610	169.9	1.58236	0.0364234	AN24_vs_MG24	HORVU.MOREX.r3.4HG0387610.1	2213	657aa	HORVU.MOREX.r3.4HG0387610.1	Protein coding	A0A287P8D6
HORVU.MOREX.r3.4HG0389360	2499.54	2.5057	0.00788972	AN24_vs_MG24	HORVU.MOREX.r3.4HG0389360.1	824	158aa	HORVU.MOREX.r3.4HG0389360.1.CDS1	Protein coding	F2EH52
HORVU.MOREX.r3.4HG0389430	3928.57	2.25439	0.0121935	AN24_vs_MG24	HORVU.MOREX.r3.4HG0389430.1	921	158aa	HORVU.MOREX.r3.4HG0389430.1.CDS1	Protein coding	NA
HORVU.MOREX.r3.5HG0454500	364.163	1.1828	0.00660432	AN24_vs_MG24	HORVU.MOREX.r3.5HG0454500.1	3709	1091aa	HORVU.MOREX.r3.5HG0454500.1	Protein coding	NA
HORVU.MOREX.r3.5HG0495980	92.8867	-1.52418	0.0394943	AN24_vs_MG24	HORVU.MOREX.r3.5HG0495980.1	1488	495aa	HORVU.MOREX.r3.5HG0495980.1	Protein coding	A0A287RXN4
HORVU.MOREX.r3.5HG0520520	321.332	1.15944	0.0360064	AN24_vs_MG24	HORVU.MOREX.r3.5HG0520520.1	1550	303aa	HORVU.MOREX.r3.5HG0520520.1	Protein coding	M0WTG9
HORVU.MOREX.r3.5HG0530910	18.095	2.78788	0.0185361	AN24_vs_MG24	HORVU.MOREX.r3.5HG0530910.1	1476	422aa	HORVU.MOREX.r3.5HG0530910.1.CDS1	Protein coding	NA
HORVU.MOREX.r3.6HG0618180	664.82	3.42033	0.00013525	AN24_vs_MG24	HORVU.MOREX.r3.6HG0618180.1	1056	165aa	HORVU.MOREX.r3.6HG0618180.1	Protein coding	M0X060
HORVU.MOREX.r3.6HG0628680	13.2635	15.8717	0.00454862	AN24_vs_MG24	HORVU.MOREX.r3.6HG0628680.1	2288	644aa	HORVU.MOREX.r3.6HG0628680.1	Protein coding	A9NJ56
HORVU.MOREX.r3.7HG0635300	96.5282	19.8188	6.40758e-07	AN24_vs_MG24	HORVU.MOREX.r3.7HG0635300.1	2308	621aa	HORVU.MOREX.r3.7HG0635300.1	Protein coding	J7GP58 Q96466 Q9AUH2 Q9AUH3
HORVU.MOREX.r3.7HG0642460	16.7098	-22.0526	7.39291e-06	AN24_vs_MG24	HORVU.MOREX.r3.7HG0642460.1	1372	356aa	HORVU.MOREX.r3.7HG0642460.1	Protein coding	A0A287VHJ1
HORVU.MOREX.r3.7HG0691850	2095.35	0.705769	0.042019	AN24_vs_MG24	HORVU.MOREX.r3.7HG0691850.1	1498	358aa	HORVU.MOREX.r3.7HG0691850.1	Protein coding	A0A287WWA1
HORVU.MOREX.r3.7HG0693010	375.068	0.871192	0.033894	AN24_vs_MG24	HORVU.MOREX.r3.7HG0693010.1	1638	345aa	HORVU.MOREX.r3.7HG0693010.1	Protein coding	A0A287WPS5
HORVU.MOREX.r3.7HG0744040	582.717	-0.596394	0.0279967	AN24_vs_MG24	HORVU.MOREX.r3.7HG0744040.1	1121	250aa	HORVU.MOREX.r3.7HG0744040.1	Protein coding	NA
HORVU.MOREX.r3.UnG0763620	172.459	29.8944	1.06464e-06	AN24_vs_MG24	HORVU.MOREX.r3.UnG0763620.1	1119	304aa	HORVU.MOREX.r3.UnG0763620.1	Protein coding	Q40006
HORVU.MOREX.r3.UnG0763620	172.459	29.8944	1.06464e-06	AN24_vs_MG24	HORVU.MOREX.r3.UnG0763620.2	1119	304aa	HORVU.MOREX.r3.UnG0763620.2	Protein coding	-
HORVU.MOREX.r3.1HG0019230	419.836	0.661258	0.0492767	SE24_vs_MG24	HORVU.MOREX.r3.1HG0019230.1	668	138aa	HORVU.MOREX.r3.1HG0019230.1.CDS1	Protein coding	M0YWR7
HORVU.MOREX.r3.1HG0020190	178.614	1.43627	0.0410018	SE24_vs_MG24	HORVU.MOREX.r3.1HG0020190.1	1713	423aa	HORVU.MOREX.r3.1HG0020190.1	Protein coding	F2DQV9
HORVU.MOREX.r3.1HG0022780	5227.1	0.581983	0.0357597	SE24_vs_MG24	HORVU.MOREX.r3.1HG0022780.1	1390	253aa	HORVU.MOREX.r3.1HG0022780.1	Protein coding	F2D0I4
HORVU.MOREX.r3.1HG0028320	7113.45	0.967138	0.0459513	SE24_vs_MG24	HORVU.MOREX.r3.1HG0028320.1	3074	835aa	HORVU.MOREX.r3.1HG0028320.1	Protein coding	NA
HORVU.MOREX.r3.1HG0032990	13194.6	0.623447	0.0395394	SE24_vs_MG24	HORVU.MOREX.r3.1HG0032990.1	2445	684aa	HORVU.MOREX.r3.1HG0032990.1	Protein coding	NA
HORVU.MOREX.r3.1HG0046400	3314.98	1.54045	0.0398683	SE24_vs_MG24	HORVU.MOREX.r3.1HG0046400.1	854	225aa	HORVU.MOREX.r3.1HG0046400.1.CDS1	Protein coding	NA
HORVU.MOREX.r3.1HG0053230	37.1337	-1.49613	0.0398683	SE24_vs_MG24	HORVU.MOREX.r3.1HG0053230.1	882	293aa	HORVU.MOREX.r3.1HG0053230.1	Protein coding	M0YNK3
HORVU.MOREX.r3.1HG0054950	13631.7	2.77263	0.0100484	SE24_vs_MG24	HORVU.MOREX.r3.1HG0054950.3	1080	256aa	HORVU.MOREX.r3.1HG0054950.3	Protein coding	F2DJR4 Q43764
HORVU.MOREX.r3.1HG0054950	13631.7	2.77263	0.0100484	SE24_vs_MG24	HORVU.MOREX.r3.1HG0054950.1	1012	252aa	HORVU.MOREX.r3.1HG0054950.1	Protein coding	D2CVR3 Q43765 Q9LEH7 S5T3L2
HORVU.MOREX.r3.1HG0054950	13631.7	2.77263	0.0100484	SE24_vs_MG24	HORVU.MOREX.r3.1HG0054950.2	1000	252aa	HORVU.MOREX.r3.1HG0054950.2	Protein coding	A0A287FKV3
HORVU.MOREX.r3.1HG0064880	182.287	1.7868	0.0346016	SE24_vs_MG24	HORVU.MOREX.r3.1HG0064880.1	1080	359aa	HORVU.MOREX.r3.1HG0064880.1.CDS1	Protein coding	A0A287FXW8
HORVU.MOREX.r3.1HG0076260	1987.15	-0.974713	0.0477872	SE24_vs_MG24	HORVU.MOREX.r3.1HG0076260.1	1178	298aa	HORVU.MOREX.r3.1HG0076260.1	Protein coding	NA
HORVU.MOREX.r3.1HG0077030	9470.21	1.24076	0.0237759	SE24_vs_MG24	HORVU.MOREX.r3.1HG0077030.1	2946	916aa	HORVU.MOREX.r3.1HG0077030.1	Protein coding	F2E1V5
HORVU.MOREX.r3.1HG0080590	694.603	0.836922	0.0195256	SE24_vs_MG24	HORVU.MOREX.r3.1HG0080590.1	2160	581aa	HORVU.MOREX.r3.1HG0080590.1	Protein coding	M0YB80
HORVU.MOREX.r3.1HG0083570	6.07782	-1.7353	0.028308	SE24_vs_MG24	HORVU.MOREX.r3.1HG0083570.1	396	131aa	HORVU.MOREX.r3.1HG0083570.1	Protein coding	NA
HORVU.MOREX.r3.1HG0088990	808.045	-0.589891	0.00645413	SE24_vs_MG24	HORVU.MOREX.r3.1HG0088990.1	3765	994aa	HORVU.MOREX.r3.1HG0088990.1	Protein coding	F2DFJ1
HORVU.MOREX.r3.1HG0090460	82.6931	1.4989	0.0497849	SE24_vs_MG24	HORVU.MOREX.r3.1HG0090460.1	789	262aa	HORVU.MOREX.r3.1HG0090460.1.CDS1	Protein coding	K7QR42
HORVU.MOREX.r3.1HG0091340	26.4267	-0.861804	0.0419805	SE24_vs_MG24	HORVU.MOREX.r3.1HG0091340.1	1312	303aa	HORVU.MOREX.r3.1HG0091340.1.CDS1	Protein coding	F2DWH1
HORVU.MOREX.r3.1HG0091620	218.115	2.19576	0.0208219	SE24_vs_MG24	HORVU.MOREX.r3.1HG0091620.1	637	138aa	HORVU.MOREX.r3.1HG0091620.1.CDS1	Protein coding	F2EE96
HORVU.MOREX.r3.1HG0093760	109.537	2.34614	0.0077169	SE24_vs_MG24	HORVU.MOREX.r3.1HG0093760.1	1801	506aa	HORVU.MOREX.r3.1HG0093760.1	Protein coding	M0UGS3
HORVU.MOREX.r3.2HG0102600	3407.94	0.786498	0.0447376	SE24_vs_MG24	HORVU.MOREX.r3.2HG0102600.1	2273	650aa	HORVU.MOREX.r3.2HG0102600.1	Protein coding	NA
HORVU.MOREX.r3.2HG0106260	75.9819	0.719713	0.0289667	SE24_vs_MG24	HORVU.MOREX.r3.2HG0106260.1	1242	413aa	HORVU.MOREX.r3.2HG0106260.1.CDS1	Protein coding	NA
HORVU.MOREX.r3.2HG0107770	35.4688	-2.15792	0.028308	SE24_vs_MG24	HORVU.MOREX.r3.2HG0107770.1	957	318aa	HORVU.MOREX.r3.2HG0107770.1	Protein coding	NA
HORVU.MOREX.r3.2HG0107910	3.24704	1.07802	0.0383436	SE24_vs_MG24	HORVU.MOREX.r3.2HG0107910.1	2013	670aa	HORVU.MOREX.r3.2HG0107910.1	Protein coding	J7QZW8
HORVU.MOREX.r3.2HG0122120	7.95749	1.54299	0.0478193	SE24_vs_MG24	HORVU.MOREX.r3.2HG0122120.1	624	207aa	HORVU.MOREX.r3.2HG0122120.1.CDS1	Protein coding	NA
HORVU.MOREX.r3.2HG0123570	1057.33	2.20193	0.0028516	SE24_vs_MG24	HORVU.MOREX.r3.2HG0123570.1	1450	291aa	HORVU.MOREX.r3.2HG0123570.1	Protein coding	F2DG26
HORVU.MOREX.r3.2HG0148520	28.6239	-1.2632	0.0260312	SE24_vs_MG24	HORVU.MOREX.r3.2HG0148520.1	285	94aa	HORVU.MOREX.r3.2HG0148520.1	Protein coding	NA
HORVU.MOREX.r3.2HG0160790	1623.38	1.18526	0.000964332	SE24_vs_MG24	HORVU.MOREX.r3.2HG0160790.1	1479	335aa	HORVU.MOREX.r3.2HG0160790.1	Protein coding	F2D8P4
HORVU.MOREX.r3.2HG0165060	28.1754	-2.60736	0.0220711	SE24_vs_MG24	HORVU.MOREX.r3.2HG0165060.1	1207	317aa	HORVU.MOREX.r3.2HG0165060.1	Protein coding	NA
HORVU.MOREX.r3.2HG0166240	683.186	0.670952	0.0289667	SE24_vs_MG24	HORVU.MOREX.r3.2HG0166240.1	1715	358aa	HORVU.MOREX.r3.2HG0166240.1	Protein coding	A0A287IF91
HORVU.MOREX.r3.2HG0174500	14.326	2.05552	0.0336546	SE24_vs_MG24	HORVU.MOREX.r3.2HG0174500.1	381	126aa	HORVU.MOREX.r3.2HG0174500.1	Protein coding	A0A287IMS5
HORVU.MOREX.r3.2HG0178010	660.714	3.18765	0.00591387	SE24_vs_MG24	HORVU.MOREX.r3.2HG0178010.1	1123	276aa	HORVU.MOREX.r3.2HG0178010.1	Protein coding	NA
HORVU.MOREX.r3.2HG0178010	660.714	3.18765	0.00591387	SE24_vs_MG24	HORVU.MOREX.r3.2HG0178010.3	1097	270aa	HORVU.MOREX.r3.2HG0178010.3	Protein coding	NA
HORVU.MOREX.r3.2HG0178010	660.714	3.18765	0.00591387	SE24_vs_MG24	HORVU.MOREX.r3.2HG0178010.2	998	271aa	HORVU.MOREX.r3.2HG0178010.2	Protein coding	NA
HORVU.MOREX.r3.2HG0188850	4681.4	0.594109	0.0358978	SE24_vs_MG24	HORVU.MOREX.r3.2HG0188850.1	930	165aa	HORVU.MOREX.r3.2HG0188850.1	Protein coding	Q9SME4
HORVU.MOREX.r3.3HG0224440	68.0168	-1.30934	0.0336546	SE24_vs_MG24	HORVU.MOREX.r3.3HG0224440.1	717	238aa	HORVU.MOREX.r3.3HG0224440.1.CDS1	Protein coding	NA
HORVU.MOREX.r3.3HG0225040	62.807	3.52649	0.00493878	SE24_vs_MG24	HORVU.MOREX.r3.3HG0225040.1	456	151aa	HORVU.MOREX.r3.3HG0225040.1.CDS1	Protein coding	NA
HORVU.MOREX.r3.3HG0225320	404.501	2.83794	0.0150471	SE24_vs_MG24	HORVU.MOREX.r3.3HG0225320.1	456	151aa	HORVU.MOREX.r3.3HG0225320.1.CDS1	Protein coding	NA
HORVU.MOREX.r3.3HG0226110	246.863	5.30978	0.000254053	SE24_vs_MG24	HORVU.MOREX.r3.3HG0226110.1	456	151aa	HORVU.MOREX.r3.3HG0226110.1.CDS1	Protein coding	NA
HORVU.MOREX.r3.3HG0226120	49.7582	4.38613	0.000567042	SE24_vs_MG24	HORVU.MOREX.r3.3HG0226120.1	739	151aa	HORVU.MOREX.r3.3HG0226120.1.CDS1	Protein coding	NA
HORVU.MOREX.r3.3HG0226130	153.161	4.3434	0.000169835	SE24_vs_MG24	HORVU.MOREX.r3.3HG0226130.1	748	150aa	HORVU.MOREX.r3.3HG0226130.1.CDS1	Protein coding	NA
HORVU.MOREX.r3.3HG0226140	210.288	3.65786	0.00139344	SE24_vs_MG24	HORVU.MOREX.r3.3HG0226140.1	300	99aa	HORVU.MOREX.r3.3HG0226140.1.CDS1	Protein coding	M0VFD9
HORVU.MOREX.r3.3HG0226840	13.136	1.90004	0.0363762	SE24_vs_MG24	HORVU.MOREX.r3.3HG0226840.1	393	130aa	HORVU.MOREX.r3.3HG0226840.1.CDS1	Protein coding	NA
HORVU.MOREX.r3.3HG0233040	23.9932	1.87189	0.0381157	SE24_vs_MG24	HORVU.MOREX.r3.3HG0233040.1	675	224aa	HORVU.MOREX.r3.3HG0233040.1.CDS1	Protein coding	A0A287K7V2
HORVU.MOREX.r3.3HG0234510	7.37858	-17.9376	0.000428483	SE24_vs_MG24	HORVU.MOREX.r3.3HG0234510.1	1629	542aa	HORVU.MOREX.r3.3HG0234510.1	Protein coding	NA
HORVU.MOREX.r3.3HG0237580	11150.2	0.816253	0.0316421	SE24_vs_MG24	HORVU.MOREX.r3.3HG0237580.1	781	162aa	HORVU.MOREX.r3.3HG0237580.1.CDS1	Protein coding	F2CU44
HORVU.MOREX.r3.3HG0237670	5440.83	2.75047	0.000578941	SE24_vs_MG24	HORVU.MOREX.r3.3HG0237670.1	489	162aa	HORVU.MOREX.r3.3HG0237670.1.CDS1	Protein coding	NA
HORVU.MOREX.r3.3HG0237680	3705.94	2.78524	0.00201398	SE24_vs_MG24	HORVU.MOREX.r3.3HG0237680.1	796	159aa	HORVU.MOREX.r3.3HG0237680.1.CDS1	Protein coding	NA
HORVU.MOREX.r3.3HG0237690	2614.2	2.90052	0.00129638	SE24_vs_MG24	HORVU.MOREX.r3.3HG0237690.1	732	162aa	HORVU.MOREX.r3.3HG0237690.1.CDS1	Protein coding	A0A287KD19
HORVU.MOREX.r3.3HG0237700	1367.28	3.79001	2.37184e-05	SE24_vs_MG24	HORVU.MOREX.r3.3HG0237700.1	480	159aa	HORVU.MOREX.r3.3HG0237700.1.CDS1	Protein coding	NA
HORVU.MOREX.r3.3HG0237710	3377.55	2.57377	0.00716816	SE24_vs_MG24	HORVU.MOREX.r3.3HG0237710.1	745	159aa	HORVU.MOREX.r3.3HG0237710.1.CDS1	Protein coding	F2EIJ3
HORVU.MOREX.r3.3HG0243360	5.82335	-1.15333	0.036186	SE24_vs_MG24	HORVU.MOREX.r3.3HG0243360.1	1002	333aa	HORVU.MOREX.r3.3HG0243360.1	Protein coding	NA
HORVU.MOREX.r3.3HG0277890	139.854	-0.912333	0.0398683	SE24_vs_MG24	HORVU.MOREX.r3.3HG0277890.1	2784	927aa	HORVU.MOREX.r3.3HG0277890.1	Protein coding	NA
HORVU.MOREX.r3.3HG0281620	6.42469	1.12245	0.0358978	SE24_vs_MG24	HORVU.MOREX.r3.3HG0281620.1	1246	320aa	HORVU.MOREX.r3.3HG0281620.1.CDS1	Protein coding	F2CSS7
HORVU.MOREX.r3.3HG0289810	79.7161	1.5232	0.0447376	SE24_vs_MG24	HORVU.MOREX.r3.3HG0289810.1	1623	326aa	HORVU.MOREX.r3.3HG0289810.1	Protein coding	A0A7L9QHI1 A0A7L9QHI3 M0VY72
HORVU.MOREX.r3.3HG0295990	33.9722	-1.34039	0.028308	SE24_vs_MG24	HORVU.MOREX.r3.3HG0295990.1	2778	925aa	HORVU.MOREX.r3.3HG0295990.1	Protein coding	NA
HORVU.MOREX.r3.3HG0296480	143.697	-0.580358	0.028308	SE24_vs_MG24	HORVU.MOREX.r3.3HG0296480.1	1350	449aa	HORVU.MOREX.r3.3HG0296480.1	Protein coding	NA
HORVU.MOREX.r3.3HG0302810	1242.17	4.7907	1.37985e-05	SE24_vs_MG24	HORVU.MOREX.r3.3HG0302810.1	1959	652aa	HORVU.MOREX.r3.3HG0302810.1	Protein coding	NA
HORVU.MOREX.r3.3HG0304510	2945.24	-0.923334	0.0467457	SE24_vs_MG24	HORVU.MOREX.r3.3HG0304510.2	1693	455aa	HORVU.MOREX.r3.3HG0304510.2	Protein coding	F2E300
HORVU.MOREX.r3.3HG0304510	2945.24	-0.923334	0.0467457	SE24_vs_MG24	HORVU.MOREX.r3.3HG0304510.1	1664	450aa	HORVU.MOREX.r3.3HG0304510.1	Protein coding	J7QBL9
HORVU.MOREX.r3.3HG0307740	1549.37	1.53894	0.0205964	SE24_vs_MG24	HORVU.MOREX.r3.3HG0307740.1	1381	248aa	HORVU.MOREX.r3.3HG0307740.1	Protein coding	F2D9W9
HORVU.MOREX.r3.3HG0308370	12.7238	-43.1468	2.37184e-05	SE24_vs_MG24	HORVU.MOREX.r3.3HG0308370.1	615	204aa	HORVU.MOREX.r3.3HG0308370.1	Protein coding	NA
HORVU.MOREX.r3.3HG0309490	20.0731	-5.59534	0.00139344	SE24_vs_MG24	HORVU.MOREX.r3.3HG0309490.1	840	151aa	HORVU.MOREX.r3.3HG0309490.1.CDS1	Protein coding	F2E5X4 Q1ENF3
HORVU.MOREX.r3.3HG0318610	264.484	2.78505	0.018828	SE24_vs_MG24	HORVU.MOREX.r3.3HG0318610.1	1304	340aa	HORVU.MOREX.r3.3HG0318610.1	Protein coding	M0USX1
HORVU.MOREX.r3.3HG0318900	122.559	4.82331	0.00186859	SE24_vs_MG24	HORVU.MOREX.r3.3HG0318900.1	1313	342aa	HORVU.MOREX.r3.3HG0318900.1	Protein coding	A0A287MJH1
HORVU.MOREX.r3.3HG0319010	293.939	4.38304	0.00129638	SE24_vs_MG24	HORVU.MOREX.r3.3HG0319010.1	1325	336aa	HORVU.MOREX.r3.3HG0319010.1	Protein coding	F2DTH1
HORVU.MOREX.r3.3HG0319100	6317.55	3.80649	0.00493878	SE24_vs_MG24	HORVU.MOREX.r3.3HG0319100.1	1017	338aa	HORVU.MOREX.r3.3HG0319100.1	Protein coding	O64938 P15737
HORVU.MOREX.r3.3HG0326110	66.6677	3.82283	0.0049031	SE24_vs_MG24	HORVU.MOREX.r3.3HG0326110.1	1744	419aa	HORVU.MOREX.r3.3HG0326110.1	Protein coding	F2EAK9
HORVU.MOREX.r3.3HG0326310	2694.57	3.93551	0.00427942	SE24_vs_MG24	HORVU.MOREX.r3.3HG0326310.1	756	146aa	HORVU.MOREX.r3.3HG0326310.1.CDS1	Protein coding	F2EAF6 P28814 Q9S9I5
HORVU.MOREX.r3.3HG0328320	123.332	1.46233	0.000407978	SE24_vs_MG24	HORVU.MOREX.r3.3HG0328320.1	1100	304aa	HORVU.MOREX.r3.3HG0328320.1.CDS1	Protein coding	NA
HORVU.MOREX.r3.3HG0328430	16.666	1.78734	0.0398683	SE24_vs_MG24	HORVU.MOREX.r3.3HG0328430.1	1068	355aa	HORVU.MOREX.r3.3HG0328430.1	Protein coding	NA
HORVU.MOREX.r3.3HG0331030	746.799	0.621721	0.036186	SE24_vs_MG24	HORVU.MOREX.r3.3HG0331030.1	1967	461aa	HORVU.MOREX.r3.3HG0331030.1	Protein coding	F2CRV2
HORVU.MOREX.r3.4HG0333410	2768.64	2.33092	0.028308	SE24_vs_MG24	HORVU.MOREX.r3.4HG0333410.1	948	255aa	HORVU.MOREX.r3.4HG0333410.1.CDS1	Protein coding	M0W099 Q946Y8
HORVU.MOREX.r3.4HG0335800	2068.77	1.46337	0.00051019	SE24_vs_MG24	HORVU.MOREX.r3.4HG0335800.1	3082	878aa	HORVU.MOREX.r3.4HG0335800.1	Protein coding	M0WVM3 Q42846
HORVU.MOREX.r3.4HG0335800	2068.77	1.46337	0.00051019	SE24_vs_MG24	HORVU.MOREX.r3.4HG0335800.2	2727	709aa	HORVU.MOREX.r3.4HG0335800.2	Protein coding	M0WVM7
HORVU.MOREX.r3.4HG0341090	712.112	1.9666	0.000693433	SE24_vs_MG24	HORVU.MOREX.r3.4HG0341090.1	1005	334aa	HORVU.MOREX.r3.4HG0341090.1	Protein coding	M0XSN3
HORVU.MOREX.r3.4HG0343130	4096.55	-1.70925	0.0383436	SE24_vs_MG24	HORVU.MOREX.r3.4HG0343130.1	1278	349aa	HORVU.MOREX.r3.4HG0343130.1	Protein coding	F2EBH8
HORVU.MOREX.r3.4HG0344210	68.2497	5.23401	0.00051019	SE24_vs_MG24	HORVU.MOREX.r3.4HG0344210.1	1001	259aa	HORVU.MOREX.r3.4HG0344210.1.CDS1	Protein coding	NA
HORVU.MOREX.r3.4HG0346720	7924.53	0.8469	0.0447376	SE24_vs_MG24	HORVU.MOREX.r3.4HG0346720.1	2013	557aa	HORVU.MOREX.r3.4HG0346720.1	Protein coding	P80284
HORVU.MOREX.r3.4HG0353950	112.345	1.34663	0.000428512	SE24_vs_MG24	HORVU.MOREX.r3.4HG0353950.1	736	135aa	HORVU.MOREX.r3.4HG0353950.1.CDS1	Protein coding	F2DUZ2
HORVU.MOREX.r3.4HG0358180	1286.93	0.592578	0.0410018	SE24_vs_MG24	HORVU.MOREX.r3.4HG0358180.1	1805	458aa	HORVU.MOREX.r3.4HG0358180.1	Protein coding	NA
HORVU.MOREX.r3.4HG0382110	2648.52	0.634898	0.0314412	SE24_vs_MG24	HORVU.MOREX.r3.4HG0382110.1	1331	304aa	HORVU.MOREX.r3.4HG0382110.1	Protein coding	F2CVN3
HORVU.MOREX.r3.4HG0383530	318.668	4.4925	5.82867e-05	SE24_vs_MG24	HORVU.MOREX.r3.4HG0383530.3	847	160aa	HORVU.MOREX.r3.4HG0383530.3	Protein coding	M0Z8T3
HORVU.MOREX.r3.4HG0383530	318.668	4.4925	5.82867e-05	SE24_vs_MG24	HORVU.MOREX.r3.4HG0383530.1	781	160aa	HORVU.MOREX.r3.4HG0383530.1	Protein coding	-
HORVU.MOREX.r3.4HG0383530	318.668	4.4925	5.82867e-05	SE24_vs_MG24	HORVU.MOREX.r3.4HG0383530.2	726	160aa	HORVU.MOREX.r3.4HG0383530.2	Protein coding	-
HORVU.MOREX.r3.4HG0384590	806.229	2.75381	5.40664e-06	SE24_vs_MG24	HORVU.MOREX.r3.4HG0384590.1	1731	576aa	HORVU.MOREX.r3.4HG0384590.1	Protein coding	M0WWL1
HORVU.MOREX.r3.4HG0387610	169.9	4.22275	0.000169835	SE24_vs_MG24	HORVU.MOREX.r3.4HG0387610.1	2213	657aa	HORVU.MOREX.r3.4HG0387610.1	Protein coding	A0A287P8D6
HORVU.MOREX.r3.4HG0389340	6934.52	1.43927	0.0074717	SE24_vs_MG24	HORVU.MOREX.r3.4HG0389340.1	854	161aa	HORVU.MOREX.r3.4HG0389340.1.CDS1	Protein coding	F2DYL9
HORVU.MOREX.r3.4HG0389360	2499.54	2.8129	0.00201398	SE24_vs_MG24	HORVU.MOREX.r3.4HG0389360.1	824	158aa	HORVU.MOREX.r3.4HG0389360.1.CDS1	Protein coding	F2EH52
HORVU.MOREX.r3.4HG0389430	3928.57	2.70432	0.00363477	SE24_vs_MG24	HORVU.MOREX.r3.4HG0389430.1	921	158aa	HORVU.MOREX.r3.4HG0389430.1.CDS1	Protein coding	NA
HORVU.MOREX.r3.4HG0396100	80.863	2.08647	0.0290791	SE24_vs_MG24	HORVU.MOREX.r3.4HG0396100.1	2260	580aa	HORVU.MOREX.r3.4HG0396100.1.CDS1	Protein coding	F2E9D5
HORVU.MOREX.r3.4HG0399840	769.897	-1.62598	0.0447376	SE24_vs_MG24	HORVU.MOREX.r3.4HG0399840.1	2455	660aa	HORVU.MOREX.r3.4HG0399840.1	Protein coding	Q43482 Q84XE9
HORVU.MOREX.r3.4HG0400730	6262.57	0.714503	0.00527695	SE24_vs_MG24	HORVU.MOREX.r3.4HG0400730.1	2815	817aa	HORVU.MOREX.r3.4HG0400730.1	Protein coding	A0A287PL95
HORVU.MOREX.r3.4HG0402870	7331.37	-2.55236	0.0208372	SE24_vs_MG24	HORVU.MOREX.r3.4HG0402870.1	1440	309aa	HORVU.MOREX.r3.4HG0402870.1	Protein coding	A0A287PNK2
HORVU.MOREX.r3.4HG0409490	29.5011	1.61458	0.0447376	SE24_vs_MG24	HORVU.MOREX.r3.4HG0409490.1	1309	353aa	HORVU.MOREX.r3.4HG0409490.1	Protein coding	NA
HORVU.MOREX.r3.4HG0411100	3711.94	1.69693	0.0218207	SE24_vs_MG24	HORVU.MOREX.r3.4HG0411100.1	1604	396aa	HORVU.MOREX.r3.4HG0411100.1	Protein coding	NA
HORVU.MOREX.r3.4HG0418350	4257.54	1.18683	0.0398683	SE24_vs_MG24	HORVU.MOREX.r3.4HG0418350.1	4228	1317aa	HORVU.MOREX.r3.4HG0418350.1	Protein coding	M0UNY0
HORVU.MOREX.r3.5HG0423060	6865.28	2.50241	0.0248613	SE24_vs_MG24	HORVU.MOREX.r3.5HG0423060.1	919	226aa	HORVU.MOREX.r3.5HG0423060.1.CDS1	Protein coding	A0A287Q7Z9 O23997 Q946Z0
HORVU.MOREX.r3.5HG0423130	3540.45	2.49301	0.0249561	SE24_vs_MG24	HORVU.MOREX.r3.5HG0423130.1	1001	227aa	HORVU.MOREX.r3.5HG0423130.1.CDS1	Protein coding	F2CTV7 O22462 P33044 Q946Y9
HORVU.MOREX.r3.5HG0426160	23.4668	-0.973938	0.0447376	SE24_vs_MG24	HORVU.MOREX.r3.5HG0426160.1	1503	500aa	HORVU.MOREX.r3.5HG0426160.1.CDS1	Protein coding	M0YQZ0
HORVU.MOREX.r3.5HG0476460	137.463	1.32314	0.0332733	SE24_vs_MG24	HORVU.MOREX.r3.5HG0476460.1	1949	426aa	HORVU.MOREX.r3.5HG0476460.1.CDS1	Protein coding	F2DCH7
HORVU.MOREX.r3.5HG0480170	866.895	1.72581	0.0410018	SE24_vs_MG24	HORVU.MOREX.r3.5HG0480170.1	1371	456aa	HORVU.MOREX.r3.5HG0480170.1	Protein coding	M0YP62
HORVU.MOREX.r3.5HG0482590	48.2074	-1.11261	0.0205964	SE24_vs_MG24	HORVU.MOREX.r3.5HG0482590.1	1521	506aa	HORVU.MOREX.r3.5HG0482590.1	Protein coding	A0A287RIW7
HORVU.MOREX.r3.5HG0484850	95.028	-1.8798	0.000407978	SE24_vs_MG24	HORVU.MOREX.r3.5HG0484850.1	2560	774aa	HORVU.MOREX.r3.5HG0484850.1	Protein coding	F2D3U8
HORVU.MOREX.r3.5HG0485800	2048.41	1.57337	0.0049031	SE24_vs_MG24	HORVU.MOREX.r3.5HG0485800.1	1645	440aa	HORVU.MOREX.r3.5HG0485800.1	Protein coding	F2CPT7
HORVU.MOREX.r3.5HG0496570	205.803	-2.74973	0.0186101	SE24_vs_MG24	HORVU.MOREX.r3.5HG0496570.1	2286	761aa	HORVU.MOREX.r3.5HG0496570.1	Protein coding	NA
HORVU.MOREX.r3.5HG0498830	2628.55	-0.742979	0.0238388	SE24_vs_MG24	HORVU.MOREX.r3.5HG0498830.1	2450	604aa	HORVU.MOREX.r3.5HG0498830.1	Protein coding	M0X4Q0
HORVU.MOREX.r3.5HG0504520	69.6108	2.85961	0.00382968	SE24_vs_MG24	HORVU.MOREX.r3.5HG0504520.1	1794	415aa	HORVU.MOREX.r3.5HG0504520.1	Protein coding	NA
HORVU.MOREX.r3.5HG0510030	122.418	2.38658	0.0218207	SE24_vs_MG24	HORVU.MOREX.r3.5HG0510030.1	750	249aa	HORVU.MOREX.r3.5HG0510030.1	Protein coding	A0A287SBN7
HORVU.MOREX.r3.5HG0511400	100.559	-0.944278	0.00483862	SE24_vs_MG24	HORVU.MOREX.r3.5HG0511400.1	669	222aa	HORVU.MOREX.r3.5HG0511400.1	Protein coding	A0A287SDM8
HORVU.MOREX.r3.5HG0512000	8.59747	-1.47738	0.0475535	SE24_vs_MG24	HORVU.MOREX.r3.5HG0512000.1	2997	998aa	HORVU.MOREX.r3.5HG0512000.1	Protein coding	M0UMX3
HORVU.MOREX.r3.5HG0516710	148.997	2.7977	0.00645413	SE24_vs_MG24	HORVU.MOREX.r3.5HG0516710.1	972	222aa	HORVU.MOREX.r3.5HG0516710.1.CDS1	Protein coding	A8MPH5 F2DIV0 Q3MUP2 Q9SES7
HORVU.MOREX.r3.5HG0518150	441.509	-0.806406	0.00201398	SE24_vs_MG24	HORVU.MOREX.r3.5HG0518150.1	1606	411aa	HORVU.MOREX.r3.5HG0518150.1	Protein coding	F2E0P9
HORVU.MOREX.r3.5HG0520520	321.332	1.95491	0.00639423	SE24_vs_MG24	HORVU.MOREX.r3.5HG0520520.1	1550	303aa	HORVU.MOREX.r3.5HG0520520.1	Protein coding	M0WTG9
HORVU.MOREX.r3.5HG0520520	321.332	1.95491	0.00639423	SE24_vs_MG24	HORVU.MOREX.r3.5HG0520520.2	1313	303aa	HORVU.MOREX.r3.5HG0520520.2	Protein coding	M0WTG9
HORVU.MOREX.r3.5HG0523930	29.445	-1.60827	0.0454679	SE24_vs_MG24	HORVU.MOREX.r3.5HG0523930.1	1789	471aa	HORVU.MOREX.r3.5HG0523930.1	Protein coding	NA
HORVU.MOREX.r3.5HG0526830	3855.41	1.5459	0.0195256	SE24_vs_MG24	HORVU.MOREX.r3.5HG0526830.1	1673	377aa	HORVU.MOREX.r3.5HG0526830.1	Protein coding	A0A287SSS2
HORVU.MOREX.r3.5HG0530910	18.095	4.62916	0.00265579	SE24_vs_MG24	HORVU.MOREX.r3.5HG0530910.1	1476	422aa	HORVU.MOREX.r3.5HG0530910.1.CDS1	Protein coding	NA
HORVU.MOREX.r3.6HG0545620	10813	1.73975	0.0208219	SE24_vs_MG24	HORVU.MOREX.r3.6HG0545620.1	2428	665aa	HORVU.MOREX.r3.6HG0545620.1	Protein coding	Q40058
HORVU.MOREX.r3.6HG0548600	47.6376	-7.96004	5.82867e-05	SE24_vs_MG24	HORVU.MOREX.r3.6HG0548600.1	699	232aa	HORVU.MOREX.r3.6HG0548600.1	Protein coding	M0XH20
HORVU.MOREX.r3.6HG0549380	8840.16	-1.61759	0.028308	SE24_vs_MG24	HORVU.MOREX.r3.6HG0549380.1	1305	218aa	HORVU.MOREX.r3.6HG0549380.1	Protein coding	A0A287TCA7
HORVU.MOREX.r3.6HG0549870	28.2325	1.80876	0.0289667	SE24_vs_MG24	HORVU.MOREX.r3.6HG0549870.1	204	67aa	HORVU.MOREX.r3.6HG0549870.1.CDS1	Protein coding	NA
HORVU.MOREX.r3.6HG0555700	2659.84	0.87517	0.0478193	SE24_vs_MG24	HORVU.MOREX.r3.6HG0555700.1	2053	535aa	HORVU.MOREX.r3.6HG0555700.1	Protein coding	F2DGG1
HORVU.MOREX.r3.6HG0565830	2883.66	0.772843	0.0398683	SE24_vs_MG24	HORVU.MOREX.r3.6HG0565830.1	1152	383aa	HORVU.MOREX.r3.6HG0565830.1	Protein coding	NA
HORVU.MOREX.r3.6HG0567190	58.9625	1.90995	0.0270528	SE24_vs_MG24	HORVU.MOREX.r3.6HG0567190.1	820	118aa	HORVU.MOREX.r3.6HG0567190.1.CDS1	Protein coding	F2CSW9
HORVU.MOREX.r3.6HG0568470	1991.74	1.55463	0.0218552	SE24_vs_MG24	HORVU.MOREX.r3.6HG0568470.1	3166	984aa	HORVU.MOREX.r3.6HG0568470.1	Protein coding	F2D195
HORVU.MOREX.r3.6HG0572070	6366.79	1.51729	0.00139579	SE24_vs_MG24	HORVU.MOREX.r3.6HG0572070.1	1669	401aa	HORVU.MOREX.r3.6HG0572070.1	Protein coding	NA
HORVU.MOREX.r3.6HG0592050	8506.53	1.35787	0.000964332	SE24_vs_MG24	HORVU.MOREX.r3.6HG0592050.1	1537	337aa	HORVU.MOREX.r3.6HG0592050.1	Protein coding	F2D6I8 P08477
HORVU.MOREX.r3.6HG0593450	582.884	-2.79064	0.0125258	SE24_vs_MG24	HORVU.MOREX.r3.6HG0593450.1	2307	768aa	HORVU.MOREX.r3.6HG0593450.1.CDS1	Protein coding	NA
HORVU.MOREX.r3.6HG0604260	1850.45	-0.638146	0.0262716	SE24_vs_MG24	HORVU.MOREX.r3.6HG0604260.1	1442	283aa	HORVU.MOREX.r3.6HG0604260.1	Protein coding	F2CT82
HORVU.MOREX.r3.6HG0604260	1850.45	-0.638146	0.0262716	SE24_vs_MG24	HORVU.MOREX.r3.6HG0604260.2	1461	282aa	HORVU.MOREX.r3.6HG0604260.2	Protein coding	-
HORVU.MOREX.r3.6HG0611590	18.9487	22.4903	2.84658e-06	SE24_vs_MG24	HORVU.MOREX.r3.6HG0611590.1	375	124aa	HORVU.MOREX.r3.6HG0611590.1	Protein coding	NA
HORVU.MOREX.r3.6HG0613260	407.954	0.829078	0.0332537	SE24_vs_MG24	HORVU.MOREX.r3.6HG0613260.1	1368	455aa	HORVU.MOREX.r3.6HG0613260.1	Protein coding	NA
HORVU.MOREX.r3.6HG0616950	4188.46	3.09202	0.000428512	SE24_vs_MG24	HORVU.MOREX.r3.6HG0616950.1	651	216aa	HORVU.MOREX.r3.6HG0616950.1	Protein coding	NA
HORVU.MOREX.r3.6HG0618180	664.82	3.53101	3.1767e-05	SE24_vs_MG24	HORVU.MOREX.r3.6HG0618180.1	1056	165aa	HORVU.MOREX.r3.6HG0618180.1	Protein coding	M0X060
HORVU.MOREX.r3.6HG0621200	9065.88	0.739754	0.0336546	SE24_vs_MG24	HORVU.MOREX.r3.6HG0621200.1	869	178aa	HORVU.MOREX.r3.6HG0621200.1	Protein coding	F2D9S4
HORVU.MOREX.r3.6HG0628660	6143.38	0.758267	0.0438628	SE24_vs_MG24	HORVU.MOREX.r3.6HG0628660.1	1192	280aa	HORVU.MOREX.r3.6HG0628660.1	Protein coding	F2E3I1
HORVU.MOREX.r3.7HG0642050	1140.28	-2.86914	0.016262	SE24_vs_MG24	HORVU.MOREX.r3.7HG0642050.1	2509	774aa	HORVU.MOREX.r3.7HG0642050.1	Protein coding	J7QK92 J7RD63 M0Y0X1
HORVU.MOREX.r3.7HG0664840	204.624	3.62507	0.00254356	SE24_vs_MG24	HORVU.MOREX.r3.7HG0664840.1	999	193aa	HORVU.MOREX.r3.7HG0664840.1	Protein coding	NA
HORVU.MOREX.r3.7HG0664850	92.2416	3.73902	0.000407978	SE24_vs_MG24	HORVU.MOREX.r3.7HG0664850.1	630	209aa	HORVU.MOREX.r3.7HG0664850.1	Protein coding	A0A287W1X1
HORVU.MOREX.r3.7HG0664880	22.883	2.22699	0.0295677	SE24_vs_MG24	HORVU.MOREX.r3.7HG0664880.1	507	168aa	HORVU.MOREX.r3.7HG0664880.1	Protein coding	NA
HORVU.MOREX.r3.7HG0679780	688.469	-1.04499	0.0445483	SE24_vs_MG24	HORVU.MOREX.r3.7HG0679780.1	2708	615aa	HORVU.MOREX.r3.7HG0679780.1.CDS1	Protein coding	F2E4L4
HORVU.MOREX.r3.7HG0679780	688.469	-1.04499	0.0445483	SE24_vs_MG24	HORVU.MOREX.r3.7HG0679780.2	2252	615aa	HORVU.MOREX.r3.7HG0679780.2.CDS2	Protein coding	E3VXB5 F2E4L4
HORVU.MOREX.r3.7HG0686880	201.581	-1.98897	0.0259737	SE24_vs_MG24	HORVU.MOREX.r3.7HG0686880.1	207	68aa	HORVU.MOREX.r3.7HG0686880.1	Protein coding	NA
HORVU.MOREX.r3.7HG0691850	2095.35	1.82869	0.000428483	SE24_vs_MG24	HORVU.MOREX.r3.7HG0691850.1	1498	358aa	HORVU.MOREX.r3.7HG0691850.1	Protein coding	A0A287WWA1
HORVU.MOREX.r3.7HG0693010	375.068	1.56636	0.00204573	SE24_vs_MG24	HORVU.MOREX.r3.7HG0693010.1	1638	345aa	HORVU.MOREX.r3.7HG0693010.1	Protein coding	A0A287WPS5
HORVU.MOREX.r3.7HG0708320	907.225	1.3001	0.0129594	SE24_vs_MG24	HORVU.MOREX.r3.7HG0708320.1	1182	217aa	HORVU.MOREX.r3.7HG0708320.1	Protein coding	F2DVG0
HORVU.MOREX.r3.7HG0711940	2889.43	-2.04022	0.0289667	SE24_vs_MG24	HORVU.MOREX.r3.7HG0711940.2	2028	509aa	HORVU.MOREX.r3.7HG0711940.2	Protein coding	NA
HORVU.MOREX.r3.7HG0711940	2889.43	-2.04022	0.0289667	SE24_vs_MG24	HORVU.MOREX.r3.7HG0711940.1	1588	462aa	HORVU.MOREX.r3.7HG0711940.1	Protein coding	NA
HORVU.MOREX.r3.7HG0714930	1511.76	1.48322	0.030308	SE24_vs_MG24	HORVU.MOREX.r3.7HG0714930.1	1324	357aa	HORVU.MOREX.r3.7HG0714930.1	Protein coding	F2DG80
HORVU.MOREX.r3.7HG0717280	1189.49	1.68449	0.0419805	SE24_vs_MG24	HORVU.MOREX.r3.7HG0717280.1	258	85aa	HORVU.MOREX.r3.7HG0717280.1.CDS1	Protein coding	NA
HORVU.MOREX.r3.7HG0717290	769.922	1.71821	0.0401864	SE24_vs_MG24	HORVU.MOREX.r3.7HG0717290.1	1059	352aa	HORVU.MOREX.r3.7HG0717290.1	Protein coding	NA
HORVU.MOREX.r3.7HG0732330	2178.99	1.51308	0.0220711	SE24_vs_MG24	HORVU.MOREX.r3.7HG0732330.1	1482	294aa	HORVU.MOREX.r3.7HG0732330.1	Protein coding	F2DM71
HORVU.MOREX.r3.7HG0733110	3669.42	1.0102	0.0112196	SE24_vs_MG24	HORVU.MOREX.r3.7HG0733110.1	1784	457aa	HORVU.MOREX.r3.7HG0733110.1.CDS1	Protein coding	F2EH61
HORVU.MOREX.r3.7HG0733300	50.6144	-2.846	0.018648	SE24_vs_MG24	HORVU.MOREX.r3.7HG0733300.1	354	117aa	HORVU.MOREX.r3.7HG0733300.1	Protein coding	NA
HORVU.MOREX.r3.7HG0733320	403.152	-3.52747	0.00575532	SE24_vs_MG24	HORVU.MOREX.r3.7HG0733320.1	1233	410aa	HORVU.MOREX.r3.7HG0733320.1	Protein coding	NA
HORVU.MOREX.r3.7HG0736990	33.9165	-5.02604	0.000452501	SE24_vs_MG24	HORVU.MOREX.r3.7HG0736990.1	5469	1822aa	HORVU.MOREX.r3.7HG0736990.1	Protein coding	NA
HORVU.MOREX.r3.7HG0739110	4646.25	-2.67954	0.00996096	SE24_vs_MG24	HORVU.MOREX.r3.7HG0739110.1	1246	243aa	HORVU.MOREX.r3.7HG0739110.1	Protein coding	F2DBS4
HORVU.MOREX.r3.7HG0739110	4646.25	-2.67954	0.00996096	SE24_vs_MG24	HORVU.MOREX.r3.7HG0739110.2	1304	242aa	HORVU.MOREX.r3.7HG0739110.2	Protein coding	F2DH90
HORVU.MOREX.r3.7HG0742520	2337.46	1.29772	0.0448934	SE24_vs_MG24	HORVU.MOREX.r3.7HG0742520.1	1370	363aa	HORVU.MOREX.r3.7HG0742520.1	Protein coding	F2CR82 P93188

## Sheet: blastTO_TAIR10
Barley Gene	Orthogue	Description	Gen_ hit	Genomic Location	Orientation	Length	Score	E-val	%ID
HORVU.MOREX.r3.1HG0070000	AT1G19890.1	MGH3	MGH3	1:6905262-6905627 [Sequence]	Forward	45 [Sequence]	151	1.1e-13	71.1 [Alignment]
HORVU.MOREX.r3.1HG0082120	AT2G42750.1	At2g42750/F7D19.25	AT2G42750	2:17793608-17794792 [Sequence]	Forward	178 [Sequence]	731	6.8e-93	71.3 [Alignment]
HORVU.MOREX.r3.2HG0107680	AT3G47640.1	Transcription factor bHLH47	BHLH47	3:17568191-17568756 [Sequence]	Forward	104 [Sequence]	223	4e-22	51.0 [Alignment]
HORVU.MOREX.r3.2HG0140720	AT3G28540.2	AAA-ATPase At3g28540	AT3G28540	3:10695020-10695829 [Sequence]	Forward	270 [Sequence]	662	7.5e-84	47.4 [Alignment]
HORVU.MOREX.r3.2HG0159010	AT3G02550.1	LOB domain-containing protein 41	LBD41	3:537480-537650 [Sequence]	Reverse	57 [Sequence]	300	2.6e-33	96.5 [Alignment]
HORVU.MOREX.r3.2HG0204990	AT3G56980.1	Transcription factor ORG3	ORG3	3:21086963-21087266 [Sequence]	Reverse	66 [Sequence]	175	7.7e-16	66.7 [Alignment]
HORVU.MOREX.r3.3HG0234510	AT4G16070.1	Mono-/di-acylglycerol lipase, N-terminal;Lipase, class 3	AT4G16070	4:9097809-9099824 [Sequence]	Reverse	268 [Sequence]	744	2e-95	49.3 [Alignment]
HORVU.MOREX.r3.3HG0299050	AT3G54450.1	Protein NRT1/ PTR FAMILY 5.4	NPF5.4	3:20161497-20161898 [Sequence]	Forward	134 [Sequence]	388	1.1e-46	47.8 [Alignment]
HORVU.MOREX.r3.3HG0299080	AT1G22540.1	Protein NRT1/ PTR FAMILY 5.10	NPF5.10	1:7964889-7965188 [Sequence]	Forward	100 [Sequence]	380	1.6e-45	66.0 [Alignment]
HORVU.MOREX.r3.3HG0321600	AT5G04150.1	basic helix-loop-helix bHLH DNA-binding superfamily protein	BHLH101	5:1138828-1139284 [Sequence]	Reverse	119 [Sequence]	211	5.2e-21	39.5 [Alignment]
HORVU.MOREX.r3.3HG0321630	AT3G56980.1	Transcription factor ORG3( bHLH39)	ORG3	3:21086963-21087266 [Sequence]	Reverse	66 [Sequence]	221	2.2e-22	68.2 [Alignment]
HORVU.MOREX.r3.4HG0340550	AT3G56360.1	At3g56360	AT3G56360	3:20896893-20897027 [Sequence]	Forward	45 [Sequence]	104	9.7e-07	35.6 [Alignment]
HORVU.MOREX.r3.4HG0351130	AT3G52525.1	Transcription repressor OFP6	OFP6	3:19475321-19475536 [Sequence]	Forward	72 [Sequence]	165	1.3e-14	45.8 [Alignment]
HORVU.MOREX.r3.4HG0355210	AT1G08320.4	Transcription factor TGA9	TGA9	1:2623252-2623934 [Sequence]	Reverse	154 [Sequence]	488	5.8e-59	59.7 [Alignment]
HORVU.MOREX.r3.5HG0517770	AT3G17675.1	Blue copper-binding protein-like	AT3G17675	3:6042253-6042429 [Sequence]	Reverse	59 [Sequence]	136	3.2e-11	35.6 [Alignment]
HORVU.MOREX.r3.7HG0694820	AT5G57330.1	Glucose-6-phosphate 1-epimerase	AT5G57330	5:23218416-23220658 [Sequence]	Forward	303 [Sequence]	1205	7.3e-159	71.6 [Alignment]
HORVU.MOREX.r3.1HG0000380	AT1G73280.1	Symbols: scpl3 serine carboxypeptidase-like 3					31.6
HORVU.MOREX.r3.1HG0000390	NA	NA from Ara11		not found
HORVU.MOREX.r3.1HG0000460	AT3G50240.1	Symbols: KICP-02					31.6
HORVU.MOREX.r3.2HG0107680	AT3G47640.2	Transcription factor bHLH47	BHLH47	3:17568191-17568756 [Sequence]	Forward	104 [Sequence]	223	4e-22	51.0 [Alignment]
HORVU.MOREX.r3.2HG0108090	AT1G52000.2	JAL5 description:Jacalin-related lectin 5	JAL5	1:19335251-19335415 [Sequence]	Reverse	55 [Sequence]	112	2.3e-07	40.0 [Alignment]
HORVU.MOREX.r3.2HG0108090	AT1G52000.2	JAL5 description:Jacalin-related lectin 5	JAL5	1:19335251-19335415 [Sequence]	Reverse	55 [Sequence]	112	2.3e-07	40.0 [Alignment]
HORVU.MOREX.r3.2HG0165060	AT1G47980.1	unknown protein	AT1G47980	1:17692003-17693710 [Sequence]	Reverse	274 [Sequence]	861	2.3e-111	60.9 [Alignment]
HORVU.MOREX.r3.3HG0226110	AT1G53540.1	17.6 kDa class I heat shock protein 3	HSP17.6C	1:19980540-19980917 [Sequence]	Forward	126 [Sequence]	397	9.9e-47	66.7 [Alignment]
HORVU.MOREX.r3.3HG0226120	AT1G53540.1	17.6 kDa class I heat shock protein 3	HSP17.6C	1:19980540-19980980 [Sequence]	Forward	147 [Sequence]	406	6.4e-48	68.0 [Alignment]
HORVU.MOREX.r3.3HG0226130	AT3G46230.1	17.4 kDa class I heat shock protein	HSP17.4A	3:16984329-16984703 [Sequence]	Reverse	125 [Sequence]	387	2.6e-45	68.0 [Alignment]
HORVU.MOREX.r3.3HG0234510	AT4G16070.1	Mono-/di-acylglycerol lipase, N-terminal;Lipase, class 3	AT4G16070	4:9097809-9099824 [Sequence]	Reverse	268 [Sequence]	744	2e-95	49.3 [Alignment]
HORVU.MOREX.r3.3HG0237700	AT5G12020.1	17.6 kDa class II heat shock protein	HSP17.6	5:3882598-3882795 [Sequence]	Reverse	66 [Sequence]	224	1.5e-23	65.2 [Alignment]
HORVU.MOREX.r3.3HG0296450	AT5G41080.1	Glycerophosphodiester phosphodiesterase GDPD2	GDPD2	5:16442052-16443709 [Sequence]	Forward	296 [Sequence]	989	7.1e-129	63.5 [Alignment]
HORVU.MOREX.r3.3HG0301110	AT3G55840.1	Nematode resistance protein-like HSPRO1	HSPRO1	3:20717941-20718180 [Sequence]	Reverse	80 [Sequence]	256	4.7e-27	58.8 [Alignment]
HORVU.MOREX.r3.3HG0302810	AT5G02500.1	Probable mediator of RNA polymerase II transcription subunit 37e	MED37E	5:554157-556334 [Sequence]	Reverse	618 [Sequence]	2751	0	92.6 [Alignment]
HORVU.MOREX.r3.3HG0309280	AT4G30880.1	Bifunctional inhibitor/lipid-transfer protein/seed storage 2S albumin superfamily protein	AT4G30880	4:15035313-15035438 [Sequence]	Forward	42 [Sequence]	80	0.00094	31.0 [Alignment]
HORVU.MOREX.r3.3HG0321630	AT3G56980.1	Transcription factor ORG3	ORG3	3:21086963-21087266 [Sequence]	Reverse	66 [Sequence]	221	2.2e-22	68.2 [Alignment]
HORVU.MOREX.r3.4HG0341090	AT1G47510.1	IP5P11 description:Type IV inositol polyphosphate 5-phosphatase 11	IP5P11	1:17436006-17436979 [Sequence]	Reverse	128 [Sequence]	449	4.5e-54	62.5 [Alignment]
HORVU.MOREX.r3.4HG0344210	AT4G10250.1	HSP22.0 description:22.0 kDa heat shock protein	HSP22.0	4:6370729-6371067 [Sequence]	Forward	113 [Sequence]	291	9.6e-32	54.9 [Alignment]
HORVU.MOREX.r3.4HG0353950	AT1G65295.1	Ubiquitin carboxyl-terminal hydrolase	AT1G65295	1:24251944-24252036 [Sequence]	Forward	31 [Sequence]	136	8.9e-12	58.1 [Alignment]
HORVU.MOREX.r3.4HG0384590	AT3G08970.1	ERDJ3A description:TMS1	ERDJ3A	3:2738596-2739628 [Sequence]	Forward	240 [Sequence]	595	7.5e-73	44.6 [Alignment]
HORVU.MOREX.r3.4HG0387610	AT5G02500.1	Probable mediator of RNA polymerase II transcription subunit 37e	MED37E	5:554304-556325 [Sequence]	Reverse	566 [Sequence]	2564	0	92.0 [Alignment]
HORVU.MOREX.r3.4HG0389360	AT3G46230.1	17.4 kDa class I heat shock protein	HSP17.4A	3:16984266-16984616 [Sequence]	Reverse	117 [Sequence]	442	4.6e-52	79.5 [Alignment]
HORVU.MOREX.r3.4HG0389430	AT3G46230.1	17.4 kDa class I heat shock protein	HSP17.4A	3:16984266-16984616 [Sequence]	Reverse	117 [Sequence]	397	2.7e-46	81.2 [Alignment]
HORVU.MOREX.r3.5HG0454500	AT1G63810.2	Nucleolar protein	AT1G63810	1:23671981-23674340 [Sequence]	Reverse	356 [Sequence]	1015	4.4e-132	52.5 [Alignment]
HORVU.MOREX.r3.5HG0495980	AT5G10920.1	Argininosuccinate lyase, chloroplastic	AT5G10920	5:3442330-3442548 [Sequence]	Forward	73 [Sequence]	157	1.8e-13	42.5 [Alignment]
HORVU.MOREX.r3.5HG0520520	AT3G57810.3	OTU domain-containing protein At3g57810	AT3G57810	3:21416813-21417779 [Sequence]	Forward	149 [Sequence]	655	1.6e-82	77.2 [Alignment]
HORVU.MOREX.r3.5HG0530910	AT1G34370.3	Protein SENSITIVE TO PROTON RHIZOTOXICITY 1	STOP1	1:12551884-12552147 [Sequence]	Forward	88 [Sequence]	398	3.5e-47	70.5 [Alignment]
HORVU.MOREX.r3.6HG0618180	AT3G03270.2	AT3G03270 protein	AT3G03270	3:762145-763063 [Sequence]	Reverse	153 [Sequence]	507	4.9e-62	61.4 [Alignment]
HORVU.MOREX.r3.6HG0628680	AT2G37700.3	Fatty acid hydroxylase superfamily	AT2G37700	2:15811077-15812040 [Sequence]	Reverse	138 [Sequence]	317	7.3e-36	47.1 [Alignment]
HORVU.MOREX.r3.7HG0635300	AT1G55120.1	Beta-fructofuranosidase, insoluble isoenzyme CWINV3	CWINV3	1:20566713-20567258 [Sequence]	Forward	99 [Sequence]	285	6.7e-31	52.5 [Alignment]
HORVU.MOREX.r3.7HG0642460	AT1G49390.1	2-oxoglutarate 2OG and FeII-dependent oxygenase superfamily protein	AT1G49390	1:18280308-18280801 [Sequence]	Forward	137 [Sequence]	358	1.5e-41	48.2 [Alignment]
HORVU.MOREX.r3.7HG0691850	AT3G12050.1	Aha1 domain-containing protein	AT3G12050	3:3839922-3841300 [Sequence]	Forward	149 [Sequence]	631	3.2e-78	75.2 [Alignment]
HORVU.MOREX.r3.7HG0693010	AT5G53340.1	Hydroxyproline O-galactosyltransferase HPGT1	HPTG1	5:21641048-21643159 [Sequence]	Reverse	326 [Sequence]	1134	2.7e-149	62.0 [Alignment]
HORVU.MOREX.r3.7HG0744040	AT4G36730.1	Z-box binding factor 2 protein	GBF1	4:17310059-17310283 [Sequence]	Reverse	47 [Sequence]	80	0.0067	40.4 [Alignment]
HORVU.MOREX.r3.UnG0763620	AT1G52000.2	Jacalin-related lectin 5	JAL5	1:19335251-19335415 [Sequence]	Reverse	55 [Sequence]	107	1.2e-06	38.2 [Alignment]
HORVU.MOREX.r3.UnG0763620	AT1G52000.2	JAL5 description:Jacalin-related lectin 5	JAL5	1:19335251-19335415 [Sequence]	Reverse	55 [Sequence]	111	3.5e-07	40.0 [Alignment]
HORVU.MOREX.r3.1HG0019230	AT5G49680.2	Symbols: | Golgi-body localisation protein domain					28.1	2.5
HORVU.MOREX.r3.1HG0020190	AT2G35840.2	SPP2 description:Probable sucrose-phosphatase 2	SPP2	2:15053952-15055092 [Sequence]	Forward	270 [Sequence]	938	4.8e-121	67.4 [Alignment]
HORVU.MOREX.r3.1HG0022780	AT3G05500.2	REF/SRPP-like protein At3g05500	AT3G05500	3:1594350-1594751 [Sequence]	Forward	134 [Sequence]	280	1.8e-30	44.8 [Alignment]
HORVU.MOREX.r3.1HG0028320	AT1G79930.2	HSP70-14 description:Heat shock 70 kDa protein 14	HSP70-14	1:30065731-30067067 [Sequence]	Reverse	404 [Sequence]	1753	0	80.9 [Alignment]
HORVU.MOREX.r3.1HG0032990	AT5G49910.1	HSP70-7 description:Heat shock 70 kDa protein 7, chloroplastic	HSP70-7	5:20303683-20306139 [Sequence]	Forward	596 [Sequence]	2560	0	91.1 [Alignment]
HORVU.MOREX.r3.1HG0046400	AT2G15220.1	At2g15220/F15A23.4	AT2G15220	2:6608773-6609360 [Sequence]	Forward	196 [Sequence]	661	2.4e-83	59.2 [Alignment]
HORVU.MOREX.r3.1HG0053230	AT1G07810.1	Symbols: ECA1, ATECA1, ACA3 | ER-type Ca2+-ATPase 1					30.8	1.5
HORVU.MOREX.r3.1HG0054950	AT3G12500.1	Basic endochitinase B	CHI-B	3:3962525-3962941 [Sequence]	Reverse	139 [Sequence]	496	1.4e-60	64.0 [Alignment]
HORVU.MOREX.r3.1HG0064880	AT5G06570.3	alpha/beta-Hydrolases superfamily protein	AT5G06570	5:2008201-2010368 [Sequence]	Reverse	73 [Sequence]	181	5.3e-17	47.9 [Alignment]
HORVU.MOREX.r3.1HG0076260	AT5G48850.1	SDI1 description:ATSDI1	SDI1	5:19805747-19807627 [Sequence]	Reverse	226 [Sequence]	843	2.3e-109	70.8 [Alignment]
HORVU.MOREX.r3.1HG0077030	AT1G74310.1	CLPB1 description:Chaperone protein ClpB1	CLPB1	1:27938070-27939682 [Sequence]	Reverse	463 [Sequence]	2047	0	86.6 [Alignment]
HORVU.MOREX.r3.1HG0080590	AT3G23990.1	Chaperonin CPN60, mitochondrial	CPN60	3:8669281-8672263 [Sequence]	Forward	547 [Sequence]	1997	0	71.1 [Alignment]
HORVU.MOREX.r3.1HG0083570	AT1G53310.1	Phosphoenolpyruvate carboxylase 1	PPC1	1:19886237-19886449 [Sequence]	Reverse	38 [Sequence]	75	0.0078	44.7 [Alignment]
HORVU.MOREX.r3.1HG0088990	AT1G19485.1	Transducin/WD40 repeat-like superfamily protein	AT1G19485	1:6749988-6750809 [Sequence]	Forward	137 [Sequence]	383	1.2e-43	50.4 [Alignment]
HORVU.MOREX.r3.1HG0090460	AT4G23810.1	WRKY53 description:Probable WRKY transcription factor 53	WRKY53	4:12392981-12393178 [Sequence]	Reverse	66 [Sequence]	251	1.4e-26	66.7 [Alignment]
HORVU.MOREX.r3.1HG0091340	AT3G25640.1	Protein of unknown function, DUF617	AT3G25640	3:9334249-9334401 [Sequence]	Forward	51 [Sequence]	192	7.7e-19	58.8 [Alignment]
HORVU.MOREX.r3.1HG0091620	AT3G10020.2	AT3g10020/T22K18_16	AT3G10020	3:3091357-3091518 [Sequence]	Reverse	54 [Sequence]	152	5.8e-13	48.1 [Alignment]
HORVU.MOREX.r3.1HG0093760	AT3G50930.1	Protein HYPER-SENSITIVITY-RELATED 4	HSR4	3:18930567-18930920 [Sequence]	Forward	118 [Sequence]	480	2.4e-57	72.0 [Alignment]
HORVU.MOREX.r3.2HG0102600	AT3G25230.1	ROF1 description:Peptidylprolyl isomerase	ROF1	3:9188365-9189823 [Sequence]	Forward	280 [Sequence]	1143	2.5e-148	73.9 [Alignment]
HORVU.MOREX.r3.2HG0106260	AT2G34280.1	F-box protein At2g34280	AT2G34280	2:14470662-14470820 [Sequence]	Reverse	53 [Sequence]	81	0.0051	30.2 [Alignment]
HORVU.MOREX.r3.2HG0107770	AT2G24960.2	Symbols: | unknown protein; FUNCTIONS IN: molecular_functio					32	0.61
HORVU.MOREX.r3.2HG0107910	AT3G27020.1	Probable metal-nicotianamine transporter YSL6	YSL6	3:9962696-9964392 [Sequence]	Reverse	337 [Sequence]	1372	0	71.5 [Alignment]
HORVU.MOREX.r3.2HG0122120	AT5G39670.1	Probable calcium-binding protein CML46	CML46	5:15883513-15883686 [Sequence]	Forward	58 [Sequence]	97	1.2e-05	36.2 [Alignment]
HORVU.MOREX.r3.2HG0123570	AT1G78150.2	unknown protein	AT1G78150	1:29405731-29405961 [Sequence]	Forward	77 [Sequence]	237	2.1e-23	57.1 [Alignment]
HORVU.MOREX.r3.2HG0148520	AT5G19610.1	Symbols: GNL2 | GNOM-like 2					28.9	0.44
HORVU.MOREX.r3.2HG0160790	AT4G13010.1	Chloroplast envelope quinone oxidoreductase homolog	CEQORH	4:7602016-7602561 [Sequence]	Forward	182 [Sequence]	637	4.8e-79	68.1 [Alignment]
HORVU.MOREX.r3.2HG0165060	AT1G47980.1	unknown protein	AT1G47980	1:17692003-17693710 [Sequence]	Reverse	274 [Sequence]	861	2.3e-111	60.9 [Alignment]
HORVU.MOREX.r3.2HG0166240	AT5G22460.1	Alpha/beta-Hydrolases superfamily protein	AT5G22460	5:7444070-7445218 [Sequence]	Reverse	218 [Sequence]	615	3.6e-77	50.5 [Alignment]
HORVU.MOREX.r3.2HG0174500	AT4G05030.2	AT4g05030 protein	AT4G05030	4:2576817-2577448 [Sequence]	Reverse	69 [Sequence]	183	4.7e-18	50.7 [Alignment]
HORVU.MOREX.r3.2HG0178010	AT2G43590.1	Endochitinase At2g43590	AT2G43590	2:18081595-18081942 [Sequence]	Reverse	116 [Sequence]	377	2.1e-44	62.1 [Alignment]
HORVU.MOREX.r3.2HG0188850	AT4G11600.1	Probable phospholipid hydroperoxide glutathione peroxidase 6, mitochondrial	GPX6	4:7010036-7011141 [Sequence]	Reverse	165 [Sequence]	742	2.4e-94	83.0 [Alignment]
HORVU.MOREX.r3.3HG0224440	AT4G37240.1	HTH-type transcriptional regulator	AT4G37240	4:17524591-17524812 [Sequence]	Forward	74 [Sequence]	108	3.1e-07	33.8 [Alignment]
HORVU.MOREX.r3.3HG0225040	AT1G53540.1	17.6 kDa class I heat shock protein 3	HSP17.6C	1:19980540-19980917 [Sequence]	Forward	126 [Sequence]	399	5.1e-47	67.5 [Alignment]
HORVU.MOREX.r3.3HG0225320	AT1G53540.1	HSP17.6C description:17.6 kDa class I heat shock protein 3	HSP17.6C	1:19980540-19980917 [Sequence]	Forward	126 [Sequence]	383	7.9e-45	65.1 [Alignment]
HORVU.MOREX.r3.3HG0226110	AT1G53540.1	17.6 kDa class I heat shock protein 3	HSP17.6C	1:19980540-19980917 [Sequence]	Forward	126 [Sequence]	397	9.9e-47	66.7 [Alignment]
HORVU.MOREX.r3.3HG0226120	AT1G53540.1	17.6 kDa class I heat shock protein 3	HSP17.6C	1:19980540-19980980 [Sequence]	Forward	147 [Sequence]	406	6.4e-48	68.0 [Alignment]
HORVU.MOREX.r3.3HG0226130	AT3G46230.1	HSP17.4A description:17.4 kDa class I heat shock protein	HSP17.4A	3:16984329-16984703 [Sequence]	Reverse	125 [Sequence]	387	2.6e-45	68.0 [Alignment]
HORVU.MOREX.r3.3HG0226140	AT5G59720.1	18.1 kDa class I heat shock protein	HSP18.1	5:24062719-24062844 [Sequence]	Forward	42 [Sequence]	129	1.5e-10	61.9 [Alignment]
HORVU.MOREX.r3.3HG0226840	AT3G62700.1	Symbols: ATMRP10, MRP10, ABCC14 | multidrug resistance-associated protein 10					28.5	1.6
HORVU.MOREX.r3.3HG0233040	AT2G47560.1	RING-H2 finger protein ATL64	ATL64	2:19512150-19512299 [Sequence]	Reverse	50 [Sequence]	206	1.6e-20	64.0 [Alignment]
HORVU.MOREX.r3.3HG0234510	AT4G16070.1	Mono-/di-acylglycerol lipase, N-terminal;Lipase, class 3	AT4G16070	4:9097809-9099824 [Sequence]	Reverse	268 [Sequence]	744	2e-95	49.3 [Alignment]
HORVU.MOREX.r3.3HG0237580	AT5G12020.1	17.6 kDa class II heat shock protein	HSP17.6	5:3882598-3882783 [Sequence]	Reverse	62 [Sequence]	216	2.3e-22	67.7 [Alignment]
HORVU.MOREX.r3.3HG0237670	AT5G12020.1	17.6 kDa class II heat shock protein	HSP17.6	5:3882598-3882795 [Sequence]	Reverse	66 [Sequence]	230	4.5e-24	66.7 [Alignment]
HORVU.MOREX.r3.3HG0237680	AT5G12020.1	17.6 kDa class II heat shock protein	HSP17.6	5:3882598-3882795 [Sequence]	Reverse	66 [Sequence]	230	6.2e-24	66.7 [Alignment]
HORVU.MOREX.r3.3HG0237690	AT5G12020.1	17.6 kDa class II heat shock protein	HSP17.6	5:3882598-3882795 [Sequence]	Reverse	66 [Sequence]	227	1.2e-23	66.7 [Alignment]
HORVU.MOREX.r3.3HG0237700	AT5G12020.1	17.6 kDa class II heat shock protein	HSP17.6	5:3882598-3882795 [Sequence]	Reverse	66 [Sequence]	224	1.5e-23	65.2 [Alignment]
HORVU.MOREX.r3.3HG0237710	AT5G12020.1	17.6 kDa class II heat shock protein	HSP17.6	5:3882598-3882795 [Sequence]	Reverse	66 [Sequence]	225	2.4e-23	65.2 [Alignment]
HORVU.MOREX.r3.3HG0243360	AT4G15090.3	Protein FAR-RED IMPAIRED RESPONSE 1	FAR1	4:8615418-8615969 [Sequence]	Forward	184 [Sequence]	370	2.5e-43	35.9 [Alignment]
HORVU.MOREX.r3.3HG0277890	AT1G33390.2	FAS4	FAS4	1:12102166-12102611 [Sequence]	Reverse	119 [Sequence]	417	5.4e-49	67.2 [Alignment]
HORVU.MOREX.r3.3HG0281620	AT3G12500.1	Basic endochitinase B	CHI-B	3:3962531-3963702 [Sequence]	Reverse	232 [Sequence]	995	2.2e-130	74.1 [Alignment]
HORVU.MOREX.r3.3HG0289810	AT1G78440.1	Gibberellin 2-beta-dioxygenase 1	GA2OX1	1:29511799-29512288 [Sequence]	Reverse	134 [Sequence]	487	9.2e-60	68.7 [Alignment]
HORVU.MOREX.r3.3HG0295990	AT3G24540.1	Protein kinase superfamily protein	AT3G24540	3:8953547-8954544 [Sequence]	Forward	197 [Sequence]	503	6.7e-61	50.3 [Alignment]
HORVU.MOREX.r3.3HG0296480	AT1G61000.1	Kinetochore protein NUF2 homolog	NUF2	1:22471551-22473480 [Sequence]	Reverse	272 [Sequence]	465	3.2e-55	36.4 [Alignment]
HORVU.MOREX.r3.3HG0302810	AT5G02500.1	Probable mediator of RNA polymerase II transcription subunit 37e	MED37E	5:554157-556334 [Sequence]	Reverse	618 [Sequence]	2751	0	92.6 [Alignment]
HORVU.MOREX.r3.3HG0304510	AT3G30390.1	Amino acid transporter AVT6A	AVT6A	3:11977470-11978464 [Sequence]	Reverse	248 [Sequence]	565	2.7e-71	50.4 [Alignment]
HORVU.MOREX.r3.3HG0304510	AT3G56200.1	Amino acid transporter AVT6C	AVT6C	3:20850810-20851425 [Sequence]	Forward	173 [Sequence]	446	2.7e-54	56.1 [Alignment]
HORVU.MOREX.r3.3HG0307740	AT2G17730.1	NEP-interacting protein 2	NIP2	2:7704313-7705300 [Sequence]	Forward	181 [Sequence]	433	1.3e-53	49.2 [Alignment]
HORVU.MOREX.r3.3HG0308370	AT3G06910.1	Symbols: ULP1A, ELS1, AtULP1a | UB-like protease 1A					43.1	6e-05
HORVU.MOREX.r3.3HG0309490	AT2G31980.1	Cysteine proteinase inhibitor	CYS2	2:13609366-13609431 [Sequence]	Reverse	22 [Sequence]	90	6.4e-05	77.3 [Alignment]
HORVU.MOREX.r3.3HG0318610	AT3G57240.1	:Probable glucan endo-1,3-beta-glucosidase BG3	BG3	3:21182201-21182482 [Sequence]	Reverse	94 [Sequence]	265	2.8e-28	51.1 [Alignment]
HORVU.MOREX.r3.3HG0318900	AT3G57270.1	Probable glucan endo-1,3-beta-glucosidase BG1	BG1	3:21191468-21191665 [Sequence]	Reverse	66 [Sequence]	202	1.7e-19	54.5 [Alignment]
HORVU.MOREX.r3.3HG0319010	AT2G16230.1	O-Glycosyl hydrolases family 17 protein	AT2G16230	2:7036810-7037612 [Sequence]	Reverse	90 [Sequence]	202	6.4e-20	43.3 [Alignment]
HORVU.MOREX.r3.3HG0319100	AT3G57260.2	Beta-1,3-glucanase 2	BGL2	3:21189312-21189635 [Sequence]	Reverse	108 [Sequence]	226	4.7e-23	48.1 [Alignment]
HORVU.MOREX.r3.3HG0326110	AT1G60400.1	F-box protein At1g60400	AT1G60400	1:22254444-22254593 [Sequence]	Forward	50 [Sequence]	114	9.4e-08	44.0 [Alignment]
HORVU.MOREX.r3.3HG0326310	AT3G04720.1	Hevein-like preproprotein	HEL	3:1285841-1286249 [Sequence]	Reverse	69 [Sequence]	328	6.2e-38	81.2 [Alignment]
HORVU.MOREX.r3.3HG0328320	AT2G28660.1	At2g28660	AT2G28660	2:12296389-12296905 [Sequence]	Forward	62 [Sequence]	239	5.4e-25	69.4 [Alignment]
HORVU.MOREX.r3.3HG0328430	AT5G59520.1	Zinc transporter 2	ZIP2	5:23991450-23992177 [Sequence]	Reverse	158 [Sequence]	630	4.1e-82	71.5 [Alignment]
HORVU.MOREX.r3.3HG0331030	AT5G03160.1	DnaJ protein P58IPK homolog	P58IPK	5:751440-752084 [Sequence]	Forward	133 [Sequence]	548	1.8e-66	77.4 [Alignment]
HORVU.MOREX.r3.4HG0333410	AT4G11650.1	OSM34	OSM34	4:7025721-7026005 [Sequence]	Reverse	95 [Sequence]	346	2.7e-40	60.0 [Alignment]
HORVU.MOREX.r3.4HG0335800	AT3G22400.1	Linoleate 9S-lipoxygenase 5	LOX5	3:7929900-7930834 [Sequence]	Forward	261 [Sequence]	970	3.2e-125	65.5 [Alignment]
HORVU.MOREX.r3.4HG0335800	AT3G22400.1	Linoleate 9S-lipoxygenase 5	LOX5	3:7929900-7930834 [Sequence]	Forward	261 [Sequence]	970	2.2e-125	65.5 [Alignment]
HORVU.MOREX.r3.4HG0341090	AT1G47510.1	Type IV inositol polyphosphate 5-phosphatase 11	IP5P11	1:17436006-17436979 [Sequence]	Reverse	128 [Sequence]	449	4.5e-54	62.5 [Alignment]
HORVU.MOREX.r3.4HG0343130	AT3G19000.1	2-oxoglutarate 2OG and FeII-dependent oxygenase superfamily protein	AT3G19000	3:6553674-6554261 [Sequence]	Reverse	158 [Sequence]	577	6.5e-72	63.3 [Alignment]
HORVU.MOREX.r3.4HG0344210	AT4G10250.1	22.0 kDa heat shock protein	HSP22.0	4:6370729-6371067 [Sequence]	Forward	113 [Sequence]	291	9.6e-32	54.9 [Alignment]
HORVU.MOREX.r3.4HG0346720	AT1G21750.2	Protein disulfide isomerase-like 1-1	PDIL1-1	1:7646714-7648328 [Sequence]	Forward	291 [Sequence]	862	4.1e-110	58.4 [Alignment]
HORVU.MOREX.r3.4HG0353950	AT1G65295.1	Ubiquitin carboxyl-terminal hydrolase	AT1G65295	1:24251944-24252036 [Sequence]	Forward	31 [Sequence]	136	8.9e-12	58.1 [Alignment]
HORVU.MOREX.r3.4HG0358180	AT5G24318.3	O-Glycosyl hydrolases family 17 protein	AT5G24318	5:8282782-8283309 [Sequence]	Reverse	176 [Sequence]	579	1.3e-71	58.0 [Alignment]
HORVU.MOREX.r3.4HG0382110	AT3G17000.1	Ubiquitin-conjugating enzyme E2 32	UBC32	3:5797308-5799083 [Sequence]	Forward	178 [Sequence]	790	2.2e-100	80.9 [Alignment]
HORVU.MOREX.r3.4HG0383530	AT2G26040.1	Abscisic acid receptor PYL2	PYL2	2:11095093-11095227 [Sequence]	Reverse	45 [Sequence]	87	0.00032	35.6 [Alignment]
HORVU.MOREX.r3.4HG0384590	AT3G08970.1	TMS1	ERDJ3A	3:2738596-2739628 [Sequence]	Forward	240 [Sequence]	595	7.5e-73	44.6 [Alignment]
HORVU.MOREX.r3.4HG0387610	AT5G02500.1	Probable mediator of RNA polymerase II transcription subunit 37e	MED37E	5:554304-556325 [Sequence]	Reverse	566 [Sequence]	2564	0	92.0 [Alignment]
HORVU.MOREX.r3.4HG0389340	AT3G46230.1	17.4 kDa class I heat shock protein	HSP17.4A	3:16984266-16984616 [Sequence]	Reverse	117 [Sequence]	437	1e-51	76.9 [Alignment]
HORVU.MOREX.r3.4HG0389360	AT3G46230.1	17.4 kDa class I heat shock protein	HSP17.4A	3:16984266-16984616 [Sequence]	Reverse	117 [Sequence]	442	4.6e-52	79.5 [Alignment]
HORVU.MOREX.r3.4HG0389430	AT3G46230.1	17.4 kDa class I heat shock protein	HSP17.4A	3:16984266-16984616 [Sequence]	Reverse	117 [Sequence]	397	2.7e-46	81.2 [Alignment]
HORVU.MOREX.r3.4HG0396100	AT2G32120.1	Heat shock 70 kDa protein 8	HSP70-8	2:13651858-13652571 [Sequence]	Reverse	238 [Sequence]	799	2.3e-102	60.9 [Alignment]
HORVU.MOREX.r3.4HG0399840	AT1G78000.1	Sulfate transporter 1.2	SULTR1;2	1:29329970-29332874 [Sequence]	Forward	626 [Sequence]	2340	0	74.0 [Alignment]
HORVU.MOREX.r3.4HG0400730	AT5G03340.1	Cell division control protein 48 homolog E	CDC48E	5:810524-813115 [Sequence]	Reverse	696 [Sequence]	3236	0	92.7 [Alignment]
HORVU.MOREX.r3.4HG0402870	AT5G48850.1	ATSDI1	SDI1	5:19805828-19806160 [Sequence]	Reverse	79 [Sequence]	295	7.5e-33	69.6 [Alignment]
HORVU.MOREX.r3.4HG0409490	AT2G17040.1	NAC domain containing protein 36	anac036	2:7407123-7407628 [Sequence]	Forward	141 [Sequence]	574	3.5e-71	71.6 [Alignment]
HORVU.MOREX.r3.4HG0411100	AT5G17990.1	Anthranilate phosphoribosyltransferase, chloroplastic	PAT1	5:5958693-5959660 [Sequence]	Forward	213 [Sequence]	739	1.1e-93	72.3 [Alignment]
HORVU.MOREX.r3.4HG0418350	AT2G46240.1	BAG family molecular chaperone regulator 6	BAG6	2:18988284-18988496 [Sequence]	Forward	71 [Sequence]	182	2e-15	49.3 [Alignment]
HORVU.MOREX.r3.5HG0423060	AT4G11650.1	OSM34	OSM34	4:7025463-7026035 [Sequence]	Reverse	107 [Sequence]	381	2.5e-45	62.6 [Alignment]
HORVU.MOREX.r3.5HG0423130	AT4G11650.1	OSM34	OSM34	4:7025337-7026044 [Sequence]	Reverse	152 [Sequence]	480	5e-59	54.6 [Alignment]
HORVU.MOREX.r3.5HG0426160	AT3G14470.2	Putative disease resistance RPP13-like protein 1	RPPL1	3:4858846-4859142 [Sequence]	Forward	99 [Sequence]	106	1.5e-06	29.3 [Alignment]
HORVU.MOREX.r3.5HG0476460	AT4G39720.4	VQ motif-containing protein	AT4G39720	4:18430427-18430489 [Sequence]	Reverse	21 [Sequence]	104	4.8e-06	100.0 [Alignment]
HORVU.MOREX.r3.5HG0480170	AT5G01020.1	Probable serine/threonine-protein kinase PBL8	PBL8	5:6495-7867 [Sequence]	Reverse	240 [Sequence]	902	2.1e-117	70.8 [Alignment]
HORVU.MOREX.r3.5HG0482590	AT5G10820.1	Probable folate-biopterin transporter 6	AT5G10820	5:3422334-3423052 [Sequence]	Reverse	204 [Sequence]	656	1.1e-84	56.9 [Alignment]
HORVU.MOREX.r3.5HG0484850	AT4G37270.1	Probable cadmium/zinc-transporting ATPase HMA1, chloroplastic	HMA1	4:17544560-17546025 [Sequence]	Reverse	298 [Sequence]	968	1e-126	65.8 [Alignment]
HORVU.MOREX.r3.5HG0485800	AT1G04980.1	Protein disulfide-isomerase like 2-2	PDIL2-2	1:1413887-1415294 [Sequence]	Reverse	279 [Sequence]	1148	5.5e-149	74.6 [Alignment]
HORVU.MOREX.r3.5HG0496570	AT4G15880.1	Symbols: ESD4, ATESD4 | Cysteine proteinases superfamily protein					48.5	1e-05
HORVU.MOREX.r3.5HG0498830	AT5G24470.1	Two-component response regulator-like APRR5	APRR5	5:8357697-8358414 [Sequence]	Reverse	128 [Sequence]	493	2.7e-58	69.5 [Alignment]
HORVU.MOREX.r3.5HG0504520	AT5G17230.2	PHYTOENE SYNTHASE	PSY	5:5659857-5660803 [Sequence]	Reverse	195 [Sequence]	687	1.1e-87	70.3 [Alignment]
HORVU.MOREX.r3.5HG0510030	AT3G63310.1	Protein LIFEGUARD 2	BIL4	3:23387941-23388696 [Sequence]	Reverse	177 [Sequence]	740	1.1e-98	76.3 [Alignment]
HORVU.MOREX.r3.5HG0511400	AT5G60920.1	Protein COBRA	COB	5:24512345-24513848 [Sequence]	Reverse	195 [Sequence]	808	3.2e-104	69.7 [Alignment]
HORVU.MOREX.r3.5HG0512000	AT3G07040.1	Disease resistance protein RPM1	RPM1	3:2227456-2227773 [Sequence]	Reverse	106 [Sequence]	175	1.2e-15	33.0 [Alignment]
HORVU.MOREX.r3.5HG0516710	AT1G78360.1	glutathione S-transferase TAU 21	ATGSTU21	1:29482073-29482954 [Sequence]	Reverse	216 [Sequence]	607	1.5e-76	50.9 [Alignment]
HORVU.MOREX.r3.5HG0518150	AT5G18170.1	Glutamate dehydrogenase 1	GDH1	5:6006172-6008245 [Sequence]	Forward	411 [Sequence]	1883	0	84.7 [Alignment]
HORVU.MOREX.r3.5HG0520520	AT3G57810.4	OTU domain-containing protein At3g57810	AT3G57810	3:21416813-21417779 [Sequence]	Forward	149 [Sequence]	655	1.6e-82	77.2 [Alignment]
HORVU.MOREX.r3.5HG0523930	AT5G65550.1	Glycosyltransferase Fragment	UGT91B1	5:26198428-26198844 [Sequence]	Reverse	139 [Sequence]	296	8.5e-33	41.7 [Alignment]
HORVU.MOREX.r3.5HG0526830	AT3G09350.1	Fes1A description:Fes1A	Fes1A	3:2871270-2872653 [Sequence]	Forward	194 [Sequence]	722	1.3e-89	73.2 [Alignment]
HORVU.MOREX.r3.5HG0530910	AT1G34370.3	Protein SENSITIVE TO PROTON RHIZOTOXICITY 1	STOP1	1:12551884-12552147 [Sequence]	Forward	88 [Sequence]	398	3.5e-47	70.5 [Alignment]
HORVU.MOREX.r3.6HG0545620	AT5G28540.1	Mediator of RNA polymerase II transcription subunit 37a	MED37A	5:10541028-10543005 [Sequence]	Reverse	516 [Sequence]	2421	0	93.6 [Alignment]
HORVU.MOREX.r3.6HG0548600	AT5G09920.1	RPB15.9.9	NRPB4	5:3096514-3097334 [Sequence]	Forward	107 [Sequence]	177	7.3e-16	29.9 [Alignment]
HORVU.MOREX.r3.6HG0549380	AT4G31290.1	Gamma-glutamylcyclotransferase 2-2	GGCT2;2	4:15186851-15188167 [Sequence]	Forward	191 [Sequence]	787	1.1e-100	74.3 [Alignment]
HORVU.MOREX.r3.6HG0549870	AT5G43580.1	Serine protease inhibitor, potato inhibitor I-type family protein	AT5G43580	5:17508233-17508289 [Sequence]	Reverse	19 [Sequence]	68	0.033	73.7 [Alignment]
HORVU.MOREX.r3.6HG0555700	AT5G61790.1	Calnexin homolog 1	CNX1	5:24828433-24829455 [Sequence]	Reverse	242 [Sequence]	994	1.2e-127	78.9 [Alignment]
HORVU.MOREX.r3.6HG0565830	AT4G05320.6	Polyubiquitin 10	UBQ10	4:2718559-2719926 [Sequence]	Forward	380 [Sequence]	1895	0	100.0 [Alignment]
HORVU.MOREX.r3.6HG0567190	AT3G43120.1	Auxin-responsive protein-like protein	AT3G43120	3:15094989-15095081 [Sequence]	Forward	31 [Sequence]	81	0.00077	48.4 [Alignment]
HORVU.MOREX.r3.6HG0568470	AT5G15450.1	Chaperone protein ClpB3, chloroplastic	CLPB3	5:5016118-5018030 [Sequence]	Reverse	437 [Sequence]	1645	0	75.1 [Alignment]
HORVU.MOREX.r3.6HG0572070	AT1G79550.1	Phosphoglycerate kinase	PGK3	1:29924350-29926295 [Sequence]	Reverse	401 [Sequence]	1645	0	86.5 [Alignment]
HORVU.MOREX.r3.6HG0592050	AT3G04120.1	Glyceraldehyde-3-phosphate dehydrogenase GAPC1, cytosolic	GAPC1	3:1081197-1083119 [Sequence]	Forward	330 [Sequence]	1419	0	87.3 [Alignment]
HORVU.MOREX.r3.6HG0593450	AT1G80010.1	Protein FAR1-RELATED SEQUENCE 8	FRS8	1:30098476-30099129 [Sequence]	Forward	218 [Sequence]	572	3.2e-71	44.5 [Alignment]
HORVU.MOREX.r3.6HG0604260	AT3G09600.6	Protein REVEILLE 8	RVE8	3:2946546-2947186 [Sequence]	Forward	91 [Sequence]	364	2e-41	95.6 [Alignment]
HORVU.MOREX.r3.6HG0611590	AT5G01670.2	Symbols: | NAD(P)-linked oxidoreductase superfamily protein					29.6	0.48
HORVU.MOREX.r3.6HG0613260	AT5G51740.1	Peptidase family M48 family protein	AT5G51740	5:21017848-21018273 [Sequence]	Forward	94 [Sequence]	316	5.5e-36	59.6 [Alignment]
HORVU.MOREX.r3.6HG0616950	AT5G51440.1	23.5 kDa heat shock protein, mitochondrial	HSP23.5	5:20891708-20891815 [Sequence]	Forward	36 [Sequence]	129	7.5e-10	66.7 [Alignment]
HORVU.MOREX.r3.6HG0618180	AT3G03270.2	AT3G03270 protein	AT3G03270	3:762145-763063 [Sequence]	Reverse	153 [Sequence]	507	4.9e-62	61.4 [Alignment]
HORVU.MOREX.r3.6HG0621200	AT1G54050.2	17.4 kDa class III heat shock protein	HSP17.4B	1:20179561-20179719 [Sequence]	Reverse	53 [Sequence]	142	6.7e-12	50.9 [Alignment]
HORVU.MOREX.r3.6HG0628660	AT3G07090.1	PPPDE putative thiol peptidase family protein	AT3G07090	3:2243462-2244476 [Sequence]	Reverse	163 [Sequence]	645	1.1e-80	71.2 [Alignment]
HORVU.MOREX.r3.7HG0642050	AT5G53520.1	Oligopeptide transporter 8	OPT8	5:21744827-21745978 [Sequence]	Forward	330 [Sequence]	1254	1.2e-169	64.5 [Alignment]
HORVU.MOREX.r3.7HG0664840	AT5G51440.1	23.5 kDa heat shock protein, mitochondrial	HSP23.5	5:20891867-20892010 [Sequence]	Forward	48 [Sequence]	143	9.3e-12	56.2 [Alignment]
HORVU.MOREX.r3.7HG0664850	AT5G51440.1	23.5 kDa heat shock protein, mitochondrial	HSP23.5	5:20891867-20892010 [Sequence]	Forward	48 [Sequence]	143	8.7e-12	56.2 [Alignment]
HORVU.MOREX.r3.7HG0664880	AT5G51440.1	23.5 kDa heat shock protein, mitochondrial	HSP23.5	5:20891711-20891830 [Sequence]	Forward	40 [Sequence]	110	2.4e-07	50.0 [Alignment]
HORVU.MOREX.r3.7HG0679780	AT1G73730.1	SLIM1	EIL3	1:27731289-27731654 [Sequence]	Reverse	122 [Sequence]	529	1.9e-63	74.6 [Alignment]
HORVU.MOREX.r3.7HG0686880	AT4G31290.1	Gamma-glutamylcyclotransferase 2-2	GGCT2;2	4:15186851-15187153 [Sequence]	Forward	62 [Sequence]	306	1.5e-36	80.6 [Alignment]
HORVU.MOREX.r3.7HG0691850	AT3G12050.1	Aha1 domain-containing protein	AT3G12050	3:3839922-3841300 [Sequence]	Forward	149 [Sequence]	631	3.2e-78	75.2 [Alignment]
HORVU.MOREX.r3.7HG0693010	AT5G53340.1	Hydroxyproline O-galactosyltransferase HPGT1	HPTG1	5:21641048-21643159 [Sequence]	Reverse	326 [Sequence]	1134	2.7e-149	62.0 [Alignment]
HORVU.MOREX.r3.7HG0708320	AT2G25110.1	Stromal cell-derived factor 2-like protein	SDF2	2:10684497-10685829 [Sequence]	Forward	193 [Sequence]	781	2.8e-99	71.0 [Alignment]
HORVU.MOREX.r3.7HG0711940	AT3G22200.2	Pyridoxal phosphate PLP-dependent transferases superfamily protein	POP2	3:7835838-7838299 [Sequence]	Forward	362 [Sequence]	1585	0	80.9 [Alignment]
HORVU.MOREX.r3.7HG0711940	AT3G22200.1	Pyridoxal phosphate PLP-dependent transferases superfamily protein	POP2	3:7835838-7838299 [Sequence]	Forward	362 [Sequence]	1585	0	80.9 [Alignment]
HORVU.MOREX.r3.7HG0714930	AT1G14360.1	UDP-galactose/UDP-glucose transporter 3	UTR3	1:4911680-4912517 [Sequence]	Reverse	150 [Sequence]	595	9.1e-76	82.0 [Alignment]
HORVU.MOREX.r3.7HG0717280	AT5G61850.1	Symbols: LFY, LFY3 | floral meristem identity control protein					28.5	0.43
HORVU.MOREX.r3.7HG0717290	AT2G26150.4	Heat stress transcription factor A-2	HSFA2	2:11135997-11136563 [Sequence]	Forward	81 [Sequence]	350	4.3e-40	75.3 [Alignment]
HORVU.MOREX.r3.7HG0732330	AT4G21320.1	HSA32	HSA32	4:11340600-11341159 [Sequence]	Forward	122 [Sequence]	447	6e-54	66.4 [Alignment]
HORVU.MOREX.r3.7HG0733110	AT4G05320.4	Polyubiquitin 10	UBQ10	4:2718559-2719926 [Sequence]	Forward	456 [Sequence]	2274	0	100.0 [Alignment]
HORVU.MOREX.r3.7HG0733300	AT4G27310.1	BBX28	AT4G27310	4:13676177-13676278 [Sequence]	Forward	34 [Sequence]	71	0.027	44.1 [Alignment]
HORVU.MOREX.r3.7HG0733320	AT4G15880.1	Symbols: ESD4, ATESD4 | Cysteine proteinases superfamily protein					48.9	4e-06
HORVU.MOREX.r3.7HG0736990	AT4G00800.1	Transducin family protein / WD-40 repeat family protein	AT4G00800	4:341203-343123 [Sequence]	Reverse	358 [Sequence]	1169	2.8e-153	61.7 [Alignment]
HORVU.MOREX.r3.7HG0739110	AT5G24800.1	Basic leucine zipper 9	BZIP9	5:8515818-8516349 [Sequence]	Forward	95 [Sequence]	239	9.2e-25	64.2 [Alignment]
HORVU.MOREX.r3.7HG0742520	AT4G27250.1	NADP-binding Rossmann-fold superfamily protein	AT4G27250	4:13643079-13643448 [Sequence]	Reverse	94 [Sequence]	156	1.9e-13	27.7 [Alignment]
